# Supplementary material for: Data on bulk rock compositions, geochemical and textural contrasts between central and marginal parts of dykes, and MELTS modeling of lamprophyre dykes in the Kola Alkaline Carbonatite Province (N Europe)
Source: Data Brief. 2021 Aug 19;38:107307. doi: 10.1016/j.dib.2021.107307 (PMC8390559; doi:10.1016/j.dib.2021.107307)
Supplement: Supplementary file 1 [file mmc1.xlsx]

## Sheet: Major and Trace elements Bulk
Location	Rock type	Further Mineralogical classification where available	Field description (dyke thickness, strike, dip, colour, etc)	Latitude	Longitude	Sample position within dyke	Sample number	SiO2, wt%	TiO2, wt%	Al2O3, wt%	Total Fe as Fe2O3, wt%	FeO, wt%	MnO, wt%	MgO, wt%	CaO, wt%	Na2O, wt%	K2O, wt%	P2O5, wt%	LOI, wt%	CO2, wt%	H2O*, wt%	Total	S, wt%	Mg#	Li , ppm	Be, ppm	Sc, ppm	V, ppm	Cr, ppm	Co, ppm	Ni, ppm	Cu, ppm	Zn, ppm	Ga, ppm	Rb, ppm	Sr, ppm	Y, ppm	Zr, ppm	Nb, ppm	Mo, ppm	Cs, ppm	Ba, ppm	La, ppm	Ce, ppm	Pr, ppm	Nd, ppm	Sm, ppm	Eu, ppm	G, ppm
Kandalaksha	Aillikite		0.3 m, NЕ, grey	67.1226	32.4488	margin	18КL-21	34.14	2.16	5.83	11.87	4.81	0.19	13.83	13.91	2.58	2.4	0.19	12.04	12.88	-0.84	99.14	0.19	0.697715	11.6511	6.18501	11.8289	193.102	512.233	52.51	260.906	151.514	77.9167	9.66635	65.5006	1246.59	10.1948	292.478	143.98	0.310513	0.680796	2015.65	103.801	167.909	16.0327	52.5933	7.47497	1.9803	5.12448
Kandalaksha	Aillikite		1.0 m, N, grey	67.1289	32.4258	centre, porphyritic	18КL-08	32.04	2.67	5.84	14.21	4.79	0.303	15.16	18.53	0.91	1	0.53	8.29	7.92	0.37	99.483	0.06	0.678815	21.4791	3.28043	22.5535	221.09	597.12	61.8973	271.732	167.671	101.119	10.7836	34.7512	909.462	18.4479	208.207	173.721	1.71688	1.46982	455.777	143.396	295.948	31.997	114.668	14.42	3.62055	8.48297
Kandalaksha	Aillikite		1.0 m, N, grey	67.1289	32.4258	aphyric margin of 18КL-08	18КL-09	30.31	2.96	6.9	14.6	4.56	0.301	13.49	18.12	1.01	2.33	1.13	8.2	7.37	0.83	99.351	0.09	0.646695	28.7885	4.71072	19.4402	326.463	361.331	53.8584	161.468	224.43	110.989	11.6746	81.0999	1440.26	31.9795	380.225	248.149	26.5563	3.9105	836.407	174.505	331.18	35.0074	126.969	16.4545	4.47181	11.2569
Kandalaksha	Aillikite		0.2 m, NW, grey	67.1297	32.4217		18КL-14	30.21	2.23	6.74	14.7	4.23	0.232	13.82	13.93	1.29	1.29	0.53	14.27	8.93	5.34	99.242	0.13	0.650647	37.5471	2.68141	15.1874	207.648	794.802	73.4426	486.325	171.61	110.044	10.8413	45.9916	1165.56	19.4436	207.396	149.537	2.63819	3.74126	972.057	124.107	241.56	25.235	89.7467	12.1087	3.11519	8.04424
Kandalaksha	Aillikite		0.3 m, NW, grey	67.1303	32.4215	aphyric margin	18КL-15	28.84	2.14	6.9	13.53	4.56	0.248	12.09	15.52	1.82	1.24	0.54	16.41	11.33	5.08	99.278	0.17	0.639014	99.4266	2.92329	15.5597	217.478	569.287	58.2432	320.163	152.496	110.254	10.4857	45.9405	1325.32	19.6767	209.345	145.935	1.66363	8.13533	855.283	114.027	219.833	23.0911	81.2534	11.342	3.05955	7.57787
Kandalaksha	Aillikite		0.1-0.4 m, NЕ, grey	67.1146	32.4839		19КL-1	29.09	2.43	5.7	11.15	3.43	0.165	12.19	19.71	1.12	1.73	0.49	15.51	11.53	3.98	99.285	0.14	0.684125	18.744	4.58073	20.84	186.295	724.832	91.8967	513.456	165.559	186.543	9.61894	59.0471	1117.18	14.3928	178.331	144.093	1.96436	2.1082	852.428	129.856	249.471	26.1244	89.967	11.6593	3.00643	7.16303
Kandalaksha	Aillikite		0.1-0.4 m, NЕ, grey	67.1146	32.4839		19КL-2	32.85	2.81	7.8	12.53	5.29	0.201	13.65	14.76	1.14	2.25	0.81	10.6	6.52	4.08	99.401	0.04	0.683354	42.1422	4.68035	22.6858	241.379	327.201	54.9021	261.693	208.036	115.314	12.2571	63.8971	1228.29	19.5824	277.05	209.631	0.329905	1.8631	1200.28	159.072	296.157	30.5545	107.632	13.3447	3.53428	8.57419
Kandalaksha	Damtjernite		0.5 m, N, yellow-gray	67.129	32.4268	centre, porphyritic	18КL-05	38.33	2.9	8	13.28	6.68	0.192	10.62	12.04	2.97	2.24	0.58	8.09	8.9	-0.81	99.242	0.19	0.613037	48.2493	3.92812	22.8904	235.971	371.83	56.7929	286.279	171.045	108.046	14.158	78.3453	1212.81	20.1491	265.174	165.617	0.546085	6.95512	1050.37	143.822	265.895	28.0057	94.9835	13.4334	3.5745	9.01587
Kandalaksha	Alnöite		0.5 m, N, grey	67.1237	32.4446	centre, porphyritic	18КL-18	27.19	2.87	4.32	13.37	3.98	0.247	14.22	19.58	0.95	2.04	0.77	13.72	11.62	2.1	99.277	0.1	0.678143	86.9417	3.72289	17.6912	260.377	463.93	58.4309	303.877	150.782	103.534	9.62444	64.6846	1864.71	25.695	323.92	246.765	1.763	2.48332	939.936	189.678	376.934	41.6707	146.199	19.8524	5.06717	12.2547
Kandalaksha	Monchiquite		0.3 m, NE, grey, offshoot of 18KL-18	67.1237	32.4446		18КL-19	35.23	1.12	8.23	10.68	4.77	0.196	12.52	14.19	3.64	1.18	0.58	11.67	10.12	1.55	99.236	0.14	0.699006	25.0186	3.81677	12.8046	131.404	512.048	48.6773	321.615	130.338	78.6517	10.8024	54.6998	2098.97	12.3282	123.196	63.5718	0.470459	8.39542	872.933	49.91	85.4719	8.97091	31.7528	4.87367	1.41169	3.81396
Kandalaksha	Monchiquite		0.3-0.5 m, N, grey	67.1208	32.6125	aphyric margin of 19КL-24	19КL-23	40.54	1.33	11.66	10.78	4.14	0.195	7.3	12.11	4.67	1.8	1.71	7.33	3.01	4.32	99.425	0.16	0.572926	30.4028	3.87612	14.3048	202.833	318.17	40.1302	88.0779	176.439	94.6512	14.5867	70.6159	738.993	19.0862	134.755	83.5999	0.373648	7.1875	1165.71	49.885	88.793	9.33452	33.5322	5.34141	1.53648	4.49048
Kandalaksha	Monchiquite		0.3-0.5 m, N, grey	67.1208	32.6125	centre, porphyritic	19КL-24	37.78	1.15	8.82	10.71	4.6	0.171	12.1	12.37	3.26	1.77	0.77	10.35	6.04	4.31	99.251	0.13	0.69118	39.3327	3.18057	18.7444	168.167	529.732	58.6339	352.357	146.473	82.6066	12.5356	69.5367	1606.9	12.1431	117.047	59.4608	0.242926	7.25502	1084.38	41.9419	75.9445	8.38416	28.4259	4.47963	1.2793	3.62858
Kandalaksha	Monchiquite		0.05-0.15 m, N, grey	67.1207	32.6114	centre	19КL-19	31.04	1.67	6.44	12.3	4.77	0.198	11.26	15.48	1.88	1	0.41	17.36	11.33	6.03	99.038	0.22	0.644574	63.0028	2.44519	14.3385	192.826	475.832	58.0608	310.153	140.008	120.506	10.512	42.9671	1590.62	17.1841	178.087	101.209	3.79976	17.9005	1792.94	82.5616	155.983	16.563	58.2424	8.73615	2.34911	6.13618
Kandalaksha	Monchiquite		0.2-0.3 m, N, grey	67.1206	32.6119		19КL-21	35.35	1.46	8.99	10.37	4.52	0.155	8.32	15.51	3.37	1.86	0.76	13.27	9.92	3.35	99.415	0.13	0.613811	53.2208	3.11052	20.8017	176.102	312.282	41.5562	100.246	162.831	81.0491	11.4079	68.9442	818.801	13.9693	109.457	59.061	0.56938	17.8513	1196.88	45.1056	81.1073	8.41425	30.1772	4.89912	1.38369	3.94197
Kandalaksha	Carbonatite		1.0-1.5 m, N, with breccia	67.1208	32.6125	aphyric	19КL-27	27.73	1.99	5.31	11.16	4.83	0.199	9.68	22.95	1.51	1.37	1.08	16.44	13.93	2.51	99.419	0.04	0.632125	44.9336	4.02324	24.0932	228.043	149.49	39.2193	62.5029	52.1033	115.002	10.6734	36.8155	1991.75	30.798	400.732	233.692	0.478602	0.638027	876.213	218.946	433.329	46.8825	158.412	21.768	5.59324	14.1264
Kandalaksha	Carbonatite		0.5 m, N, light grey	67.129	32.4254		18КL-11	14.72	2	3.27	14.47	3.13	0.273	9.52	31.7	0.24	1.3	0.72	21.16	20.98	0.18	99.373	0.1	0.565849	18.344	3.64815	10.1703	184.492	25.8887	40.1032	29.1557	138.291	119.073	7.15695	71.13	2357.63	31.7487	272.211	211.794	0.59816	0.574731	798.249	170.048	338.352	36.074	123.689	17.1031	4.42803	11.4795
Kandalaksha	Carbonatite		1.0 m, N, foliated	67.1253	32.4408	centre, porphyritic	18КL-16	24.04	2.34	5.7	10.97	3.37	0.295	10.87	25.47	0.54	2.61	1.24	15.42	14.46	0.96	99.495	0.04	0.662501	26.1711	5.2968	13.3505	259.009	54.6697	39.9903	61.1856	161.119	132.721	8.57748	109.384	1442.07	34.4784	305.326	292.383	0.901095	6.17485	989.286	253.724	487.074	52.0052	175.646	23.1137	5.87894	14.7807
Kandaguba	Monchiquite		0.5 m, N, brown	67.1275	32.1432	centre, porphyritic	19КL-39	35.8	1.84	13.35	10.69	5.51	0.195	7.72	8.3	4.84	3.71	0.94	11.9	7.98	3.92	99.285	0.12	0.588586	18.7129	3.75466	5.72829	185.761	38.6045	44.2128	88.6923	160.177	102.023	15.5643	101.467	1272.23	15.7345	134.036	107.406	0.294244	3.45532	2172.44	97.8352	156.854	14.8109	49.5119	7.14714	1.97451	5.27784
Kandaguba	Monchiquite		0.35 m, NE, grey	67.1078	32.0665	margin, aphyric	19КL-30	38.75	1.27	12.48	11.17	5.5	0.236	4.74	11.37	5.65	1.44	2.48	9.78	5.52	4.26	99.366	0.2	0.456714	38.8686	5.26132	5.79599	190.414	7.33391	31.6139	15.525	149.48	125.593	17.6895	46.9105	1615.86	68.7847	195.166	130.533	0.174316	10.1354	762.027	124.174	211.236	21.4161	73.2219	11.2075	3.02722	8.91098
Kandaguba	Monchiquite		0.2 m, N, brown	67.1274	32.1436	cross-cuts dyke 19KL-37	19КL-38	36.63	1.2	9.41	10.27	6.1	0.184	6.81	13.06	3.89	2.86	1.09	13.84	10.74	3.1	99.244	0.24	0.567776	32.0907	4.4746	18.8413	177.756	90.547	38.7802	39.5621	203.921	88.0059	12.9199	77.6478	1560.65	16.2413	114.934	50.2558	0.601652	2.39181	1392.85	47.0348	78.0827	8.01156	28.4886	4.80713	1.37315	4.10587
Kandaguba	Monchiquite		0.3-0.5 m, N, grey	67.1277	32.1419	with Phl phenocrysts	19КL-33	39.81	1.39	13.76	11.83	5.08	0.222	4.76	9.85	6.7	1.18	0.92	8.66	5.03	3.63	99.082	0.18	0.443548	51.6992	3.91599	6.79324	185.664	9.565	37.3195	24.9345	153.525	118.221	16.9918	36.7079	2853.47	21.6175	161.194	94.4952	0.283208	4.32331	1814.41	91.6638	147.882	14.2893	48.4607	7.32207	2.05077	5.80648
Kandaguba	Monchiquite		0.15 m, N, grey	67.1276	32.1423		19КL-34-3	37.58	1.41	12.54	11.22	6.27	0.186	5.08	9.32	6.18	1.63	0.94	13.07	9.39	3.68	99.156	0.4	0.472834	45.414	4.42918	10.023	185.696	3.92865	34.7783	21.8673	106.671	104.204	16.624	38.6615	1276.98	18.9981	140.95	80.8724	0.98116	6.0261	1160.5	63.4858	111.563	11.3426	40.0982	6.26413	1.73435	5.06317
Kandaguba	Monchiquite		0.2 m, N, grey	67.1271	32.1427	aphyric	19КL-35	40.21	1.24	14.09	10.94	4.08	0.194	4.88	8.92	6.87	1.94	1.15	8.72	4.79	3.93	99.154	0.3	0.469123	45.1294	4.74433	4.41811	210.858	3.01516	35.5065	29.1654	202.869	104.411	17.6638	61.7714	1500.27	18.6672	145.933	35.7017	0.406143	4.13625	1585.82	33.3889	63.2978	6.94103	27.0422	4.95795	1.47579	4.32837
Kandaguba	Sannaite		0.1 m, N, dark grey	67.1108	32.2626	margin	19КL-5	41.62	3.52	9.37	11.79	6.09	0.167	9.53	12.39	2.43	2.06	0.53	5.77	3.46	2.31	99.177	0.12	0.615575	57.2922	5.24024	19.0759	274.554	516.447	51.7819	248.361	230.497	140.13	14.7511	82.2932	2033.05	26.9926	436.236	167.135	3.50106	3.6363	919.889	152.357	291.317	31.1022	107.915	15.0476	3.90447	10.3031
Kandaguba	Sannaite		0.5 m, N, grey	67.1272	32.1434		19КL-36	41.78	1.77	11.76	11.54	5.02	0.195	5.97	11.28	4.5	2.92	0.85	6.61	3.51	3.1	99.175	0.17	0.506136	33.6194	4.10726	14.6658	220.791	20.2722	41.9741	45.2138	215.179	88.4212	15.0757	85.857	1988.7	24.8359	169.039	100.91	0.706333	3.06795	2011.61	111.754	179.976	17.3428	57.1198	8.07011	2.18581	6.00567
Kandaguba	Nephelinite		0.3-0.4 m, N, light grey	67.1105	32.2608	central part of the dyke, with Phl phenocrysts	19КL-4	43.57	0.83	17.24	8.46	3.18	0.241	1.71	6.66	9.2	0.72	0.67	10.23	3.91	6.32	99.531	0.04	0.285929	25.7978	6.54887	0.923773	124.602	1.79316	13.1716	1.8321	21.267	144.583	20.022	23.404	1142.67	27.9153	214.706	89.4285	0.334971	6.06182	1347.99	61.5386	114.091	11.9684	39.2169	6.83699	2.07903	5.97863
Kandaguba	Nephelinite		0.3 m, N, grey	67.1108	32.2636	centre, with Phl phenocrysts	19КL-6	43.95	0.82	16.86	8.25	2.9	0.242	1.67	7.29	8.53	1.37	0.91	9.52	3.91	5.61	99.412	0.15	0.286228	48.2279	5.35937	0.796136	108.73	<MDL	12.2663	1.21388	16.1948	132.751	17.7686	26.6638	1166.91	21.0248	171.828	77.9228	0.459465	5.06549	1252.49	55.8831	99.3701	11.0704	36.8232	6.53099	1.85334	5.35216
Kandaguba	Nephelinite		0.3 m, N, grey	67.1108	32.2636	margin of dyke 19 KL-6, with granite xenoliths	19КL-7	43.44	0.82	17.26	8.23	3.54	0.234	1.69	7.03	8.89	0.95	0.77	10.12	4.42	5.7	99.434	0.17	0.289165	37.8888	5.22798	0.868434	118.406	<MDL	12.242	1.62298	19.3178	134.705	20.2867	19.4898	1125.86	27.0683	176.692	78.807	0.40099	5.33226	1033.26	56.1817	104.605	11.07	38.2317	6.7072	2.01374	6.07097
Kandaguba	Nephelinite		0.5 m, N, brown	67.1275	32.1432	margin of 19KL-39, aphyric	19КL-40	38.39	1.53	13.12	11.04	4.54	0.225	4.48	11.04	5.43	2.24	1.12	10.68	7.65	3.03	99.295	0.17	0.445644	40.0728	6.88858	7.52016	213.382	2.62859	34.4631	12.8314	273.493	124.347	17.7428	59.1402	1792.42	19.8717	210.418	126.033	1.20942	2.80593	1195.12	95.6073	160.553	15.7969	54.0689	8.03469	2.28429	6.20064
Kandaguba	Phonolite		1.0 m, N, grey	67.1274	32.1436	cross-cut by dyke 19KL-38	19КL-37	51.52	0.4	20.07	4.1	0.21	0.129	0.42	2.52	11.55	3.8	0.17	4.94	2.31	2.63	99.619	<0.02	0.1687	14.1119	11.6023	< ПО	27.7188	1.52702	2.5993	1.12834	3.39432	113.104	25.2215	32.1527	601.385	7.68625	485.946	381.952	0.569854	1.40341	651.216	21.7194	52.2859	3.62477	12.386	1.88799	0.543518	1.55681
Kandaguba	Phonolite		0.2 m, N, grey	67.1051	32.092	porphyritic	19КL-32	46.93	0.48	17.16	6.07	1.8	0.217	1.12	6.77	8.48	1.68	0.35	10.19	4.11	6.08	99.447	0.06	0.267682	13.0761	6.4801	< ПО	51.9427	1.12098	7.0356	2.54752	5.59028	161.841	22.3871	36.6452	1550	22.1943	382.341	302.005	0.568827	7.97221	1195.61	93.5699	155.251	15.5573	51.5287	7.70564	2.2728	6.02681
Turiy Mys	Alnöite		0.2 m, N, brown	66.5793	34.4038	margin, cross-cuts dyke 19TR-7	19ТR-8а	33.31	2.58	12.25	10.67	2.79	0.211	5.89	17.36	5.8	2.65	0.51	7.55	6.03	1.52	98.781	0.41	0.522344	22.2433	4.71583	13.8424	224.238	< ПО	32.8919	6.18241	245.432	98.6679	10.9616	61.5965	2231.43	23.2395	293.752	177.72	1.40479	0.692585	1226.76	163.82	317.797	35.1908	110.138	15.682	4.27198	10.1732
Turiy Mys	Alnöite		0.4 m, dip< 20o, grey	66.5789	34.4054		19ТR-9	33.97	2.53	12.1	11.11	4.37	0.178	5.46	14.81	6.73	2.15	0.36	9.88	7.38	2.5	99.278	0.15	0.493305	15.2433	4.38101	20.7598	230.767	1.88533	33.7632	24.7027	341.715	91.938	12.8755	53.8401	1682.54	17.2217	228.36	142.58	1.91123	1.06505	756.513	108.747	189.572	18.9221	65.4114	9.53657	2.46982	6.7932
Turiy Mys	Monchiquite		0.4 m, gentle dip, grey	66.5789	34.4054	margin of dyke 19KL-9, aphyric	19ТR-10	35.71	2.34	11.16	11.86	3.37	0.16	6.14	15.08	5.3	2.77	0.31	8.69	6.08	2.61	99.52	0.05	0.506317	17.7352	3.59986	23.7849	216.044	16.4164	41.1025	31.271	285.222	99.116	12.7666	77.9576	1370.13	16.6769	203.939	95.3235	0.311888	1.94814	914.234	85.8347	153.937	15.9251	55.4958	8.27282	2.2471	5.8753
Turiy Mys	Monchiquite		0.7 m, N, grey	66.5604	34.4391	centre, porphyritic	19ТR-14	24.19	0.98	9.66	11.23	3.11	0.234	3.79	22.27	2.88	2.37	2.32	19.17	15.7	3.47	99.094	0.04	0.400686	45.7898	19.7475	3.72611	152.982	8.87573	33.8583	16.7225	133.838	164.323	15.0238	81.449	4501.37	35.6085	177.275	258.708	0.530589	3.06882	1182.62	282.707	505.984	51.7699	163.354	20.8324	5.72711	13.8984
Turiy Mys	Monchiquite		1.0 m, NE, grey, slightly foliated	66.5588	34.4428	porphyritic, cross-cut by dyke 19TR-16	19ТR-17	37.27	2.21	13.49	11.08	2.97	0.263	3.41	11.01	5.75	2.94	0.7	10.98	6.95	4.03	99.103	0.05	0.37876	79.5182	8.63486	9.21422	336.969	<MDL	25.9291	6.83746	137.516	126.347	19.1171	94.471	2926.67	36.6405	446.54	243.037	0.406474	2.52249	1975.84	148.598	239.297	22.4542	76.3278	12.1239	3.41212	9.37354
Turiy Mys	Monchiquite		0.7 m, SE, dip< 20o, grey	66.5588	34.4428		19ТR-18	36.64	1.57	8.97	13.42	2.17	0.447	2.63	16.03	4.76	2.34	0.92	11.08	8.13	2.95	98.807	0.27	0.27966	63.3331	8.8392	6.40534	591.299	<MDL	26.1103	2.75648	214.675	103.227	19.9355	94.3944	3056.43	45.9532	762.942	290.597	0.192993	2.34693	2004.65	107.506	140.061	11.8103	38.8981	7.50284	2.29679	7.77338
Turiy Mys	Monchiquite		0.2 m, SE, dip< 20o, light grey	66.5578	34.4445	cross-cut by dyke 19TR-22	19ТR-21	31.21	2.06	11.44	10.06	3.13	0.258	4.11	15.35	7.46	2.27	0.78	14.1	10.77	3.33	99.098	0.12	0.447314	53.644	7.95178	8.4829	300.547	<MDL	28.2709	4.72399	177.251	114.624	14.2824	80.9945	3141.77	40.214	506.129	209.856	1.18812	1.5529	1375.06	165.688	258.166	26.4888	80.2207	13.1767	3.47657	9.66585
Turiy Mys	Monchiquite			66.5578	34.4445	aphyric margin	19ТR-22	30.4	1.84	11.28	9.11	5.59	0.303	5.41	16.96	2.91	4.71	1.28	14.36	13.4	0.96	98.563	0.41	0.540534	139.349	2.93457	<MDL	106.865	<MDL	26.6045	3.84427	288.988	264.851	20.3093	98.7923	4912.64	16.3561	188.836	335.498	6.49966	2.40817	1631.59	117.739	155.869	12.9156	37.6992	5.82795	1.46954	4.7805
Turiy Mys	Monchiquite		0.3 m, dip< 20o, light grey	66.5573	34.4442	centre, porphyritic	19ТR-29	35.35	2.58	12.39	10.54	3.41	0.251	6	16.01	6.62	1.82	0.83	6.65	3.46	3.19	99.041	0.21	0.530013	24.37	6.75986	9.0988	281.729	1.69079	37.7273	10.9583	269.406	135.139	13.0187	40.8809	2380.36	28.6905	390.458	185.246	2.68656	1.7104	1213.48	170.726	329.773	36.4079	119.952	18.4909	4.80971	11.8193
Turiy Mys	Monchiquite		0.3 m, dip< 20o, light grey	66.5573	34.4442	margin of 19TR-29, aphyric	19ТR-30	35.22	2.74	13.16	10.9	3.59	0.274	5.84	14.23	7.59	1.95	0.97	6.07	2.59	3.48	98.944	0.28	0.514892	22.9448	6.74505	12.3319	309.025	<MDL	35.4264	7.02857	292.535	122.765	12.0678	55.2915	2384.01	32.8315	431.502	209.798	2.43573	1.76567	1350.3	185.06	352.735	36.8449	126.903	17.8365	4.9051	11.9423
Turiy Mys	Monchiquite		0.5 m, N, grey, zoned	66.5567	34.4447	White zone between center and margin	19ТR-46	36.27	1.93	8.69	8.44	2.9	0.139	7.66	21.58	2.5	2.12	0.24	9.95	4.71	5.24	99.519	0.05	0.642595	15.1874	5.15347	4.92481	172.205	<MDL	45.6884	17.0697	310.598	183.225	14.6067	78.6823	1597.95	13.5824	185.041	99.3538	1.23154	1.30909	786.019	114.976	210.703	23.9396	90.5312	11.1179	2.88812	6.97473
Turiy Mys	Monchiquite		0.5 m, N, grey, zoned	66.5567	34.4447	centre, porphyritic	19ТR-47	34.44	3.22	11.06	11.7	4.16	0.228	5.72	15.06	4.85	1.6	0.47	10.88	7.35	3.53	99.228	0.04	0.492	25.4977	6.28303	8.12116	315.748	<MDL	43.6297	12.5979	328.405	147.188	12.5808	65.8698	2802.54	26.1634	383.297	208.51	0.556232	1.854	1025.08	168.574	313.422	33.1842	112.801	16.23	4.42738	11.1503
Turiy Mys	Monchiquite		0.4 m, NW, yellowish-gray	66.5578	34.4445		19ТR-24	34.84	2.34	12.02	10.92	3.99	0.189	4.68	13.51	7.17	2.84	0.5	9.93	8.53	1.4	98.939	0.28	0.459171	27.9886	5.40535	12.3871	205.32	4.91995	32.6593	19.9296	219.604	120.051	15.2038	73.95	2292.22	28.9781	290.318	174.693	4.97329	1.21347	1073.95	155.173	262.802	27.0806	80.4807	11.7102	3.17752	9.02457
Turiy Mys	Monchiquite		0.5 m, NW, dip< 20o, yellow spotted black	66.5578	34.4445	porphyritic	19ТR-27	35.5	1.83	10.45	12.6	2.33	0.346	3.06	16.71	5.24	1.77	1.22	10.11	6.45	3.66	98.836	0.17	0.324829	63.9116	11.0326	13.0734	743.952	<MDL	21.0507	2.3437	226.382	107.786	20.5248	45.6781	3131.61	40.7366	775.286	222.32	0.704362	2.23705	2531.88	100.552	126.897	12.2101	37.8016	6.71311	2.15248	7.08169
Turiy Mys	Carbonatite		0.5 m, N, yellow	66.5599	34.4401	porphyritic	19ТR-15	0.69	0.05	1.17	4.04	2.14	0.32	1.14	47.69	0.04	0.08	1.3	40.88	39.7	1.18	97.4	<0.02	0.358564	3.29626	0.809995	0.924805	21.3498	<MDL	6.10887	4.57289	49.4016	448.618	< ПО	0.952675	16466.4	56.9159	35.0344	333.769	1.74726	<MDL	833.292	1051.34	1649.08	144.961	428.853	41.2716	10.0256	23.3304
Turiy Mys	Carbonatite		0.6 m, NW, yellow	66.5571	34.4444	cross-cuts dyke 19TR-38	19ТR-39	2.17	0.16	0.15	6.74	3.39	0.636	5.38	41.29	0.17	0.05	0.1	41.47	40.89	0.58	98.316	0.07	0.612598	0.280171	0.427739	5.98347	160.716	<MDL	8.61746	3.4367	11.2922	352.556	< ПО	0.625168	9317.79	35.0892	88.1152	316.8	1.89176	<MDL	1074.05	1287.46	1975.61	176.547	513.818	58.1477	13.227	30.5226
Turiy Mys	Carbonatite		0.4 m, NW, blue, foliated	66.5571	34.4444	centre, porphyritic	19ТR-40-1	2.66	0.25	1.02	6.18	1.25	0.761	5.98	41.8	0.56	0.11	5.53	32.26	31.42	0.84	97.111	0.11	0.657172	6.13546	2.02984	10.2	80.9644	4.83236	11.445	4.18346	20.5149	452.418	< ПО	4.3443	14963.5	108.855	156.348	169.656	0.711138	0.14816	3647.05	1245.21	1876.61	178.952	499.281	54.7999	15.0236	35.457
Turiy Mys	Carbonatite		0.4 m, NW, grey-blue	66.5567	34.4447		19ТR-42	9.74	1.03	1.99	5.04	2.91	0.253	9.98	35.73	0.16	1.55	0.39	33.37	32.25	1.12	99.233	0.03	0.796862	39.8452	5.05867	6.77538	175.502	31.5245	18.3258	53.6952	76.145	87.9218	1.63747	27.1378	2768.72	22.2353	108.38	79.6557	0.645951	1.05515	2092.45	182.519	259.531	23.4115	64.5209	8.925	2.11969	6.22171
Turiy Mys	Analcime-nepheline foidite	Nephelinite	0.3 m, SE, dip< 20o, gray	66.5571	34.4444		19ТR-38	36.36	2.24	14.52	10.41	3.17	0.237	4.03	11.99	8.24	2.45	0.84	7.67	4.52	3.15	98.987	0.21	0.434041	30.7291	8.89182	9.39643	325.352	<MDL	24.3036	5.66803	103.219	118.315	16.1677	64.0552	3008.2	30.7407	367.35	206.181	0.693718	1.08623	1523.02	137.109	210.462	20.9263	74.1598	11.3255	3.27361	9.24854
Turiy Mys	Analcime-nepheline foidite	Nephelinite	0.2 m, N, grey	66.5817	34.395		19ТR-2	37.55	2.05	13.98	11.5	4.15	0.227	4.21	12.41	9.92	2.05	0.52	4.39	2.43	1.96	98.807	0.28	0.420367	21.0505	6.24151	4.83182	202.643	<MDL	34.9474	17.2958	170.442	165.206	16.0285	45.4155	2636.04	27.7221	316.781	212.38	1.12374	0.474554	647.899	157.166	290.558	31.4059	101.032	13.4001	3.45743	9.4708
Turiy Mys	Analcime-nepheline foidite	Nephelinite	0.3 m, N, grey	66.5573	34.4442		19ТR-32	36.93	2.37	11.41	11.84	4.39	0.18	6.33	14.18	6.56	1.88	0.36	6.94	5.33	1.61	98.98	0.22	0.514354	64.5177	7.93246	19.5527	239.457	<MDL	41.4634	51.0202	243.819	111.476	14.4084	57.03	3093.85	15.6145	233.498	107.78	1.72698	1.06003	1499.59	111.447	140.578	13.5947	44.927	6.81154	1.7839	5.15869
Turiy Mys	Analcime-nepheline foidite	Nephelinite	0.3 m, N, grey	66.5793	34.4038	cross-cut by dyke 19TR-8a	19ТR-7	34.1	2.43	12.71	10.75	4.64	0.251	5.48	15.51	6.69	2.76	0.74	7.54	6.61	0.93	98.961	0.4	0.502454	25.2489	6.08807	18.8696	322.819	<MDL	34.8887	5.19251	237.762	98.7764	13.6356	76.2061	2084.83	30.7831	480.852	199.288	1.92248	0.870828	893.844	156.595	302.206	31.3648	105.653	16.169	4.46541	11.742
Turiy Mys	Analcime-nepheline foidite	Nephelinite	1.0 m, N, grey	66.5567	34.4447	cross-cuts dykes 19TR-38,19TR-39	19ТR-41	41.86	1.09	18.11	8.47	3.77	0.191	1.79	8.5	8.03	2.77	0.44	8.04	4.5	3.54	99.291	0.12	0.295109	33.1527	6.87422	<MDL	130.23	<MDL	19.9915	2.33309	46.1871	136.984	18.3018	58.9824	2065.96	17.6406	247.563	146.096	1.68595	0.73639	1457.01	90.5416	163.61	16.2368	53.0604	7.63617	2.21186	5.75795
Turiy Mys	Analcime-nepheline foidite	Nephelinite	1.5 m, N, light grey	66.5567	34.4447		19ТR-48	41.22	0.72	18.77	5.77	1.65	0.199	0.84	8.78	13.13	1.38	0.37	7.87	4	3.87	99.049	0.19	0.223843	34.1412	11.0982	<MDL	122.428	<MDL	10.17	2.00877	43.5465	138.178	19.7252	28.1803	1861.44	18.1023	288.299	279.495	0.993759	0.638087	1222.25	119.193	191.168	17.7673	62.0884	8.626	2.3589	5.74524
Turiy Mys	Analcime-nepheline foidite	Nephelinite	1.0 m, N, grey, layered	66.5647	34.4285	layered part	19ТR-11-1	37.95	1.63	16.07	9.45	4.44	0.195	3.19	7.71	9.49	2.19	0.59	10.89	9.31	1.58	99.355	0.23	0.400741	16.0848	5.55329	<MDL	164.974	<MDL	30.3424	4.76864	71.2904	125.044	14.8107	43.8858	1501.49	14.9909	223.466	155.085	2.24391	0.555802	537.415	106.135	194.476	18.6436	55.996	8.10412	2.23696	5.55213
Turiy Mys	Analcime-nepheline foidite	Nephelinite	1.0 m, N, grey, layered	66.5647	34.4285	layered part	19ТR-11-2	38.5	1.66	16.02	9.6	N/A	0.212	3.28	7.79	9.69	2.59	0.64	9.12	N/A	N/A	99.102	0.25	0.403644	26.2753	6.66638	<MDL	165.487	2.60843	30.0908	7.38427	74.1268	141.001	14.8788	54.1956	2060.53	18.3596	234.903	186.712	4.36382	0.593213	861.07	129.284	220.566	21.8302	74.1285	9.37476	2.46016	5.91768
Turiy Mys	Analcime-nepheline foidite	Melanephelinite	1.0 m, N, grey, layered	66.5647	34.4285	margin, aphyric	19ТR-12	39.53	3.33	12.87	12.05	2.14	0.229	6.31	15.87	5.27	2.36	0.52	0.99	0.99	0	99.329	0.11	0.509171	26.507	6.78562	9.45315	336.172	1.86593	47.6689	14.1384	445.573	138.676	14.6258	65.9983	1600.01	25.6241	369.789	177.875	1.34117	1.1322	621.879	140.088	286.734	31.7951	112.877	16.0757	4.28661	10.7655
Turiy Mys	Analcime-nepheline foidite	Melanephelinite	0.3 m, N, dark grey	66.5588	34.4428	cross-cuts dyke 19TR-17	19ТR-16	38.18	2.87	13.55	11.74	3.44	0.22	5.5	13.49	5.86	1.09	0.61	6.13	2.69	3.44	99.24	0.09	0.481349	27.3307	6.47925	8.59867	302.481	14.3166	41.7988	24.7697	335.024	130.681	14.9253	47.1322	2221.7	28.0076	362.342	167.174	0.764059	1.60512	1366.13	138.341	275.004	29.9932	112.631	15.1536	3.88183	10.2557
Turiy Mys	Analcime-nepheline foidite	Analcimite	1.0 m, N, grey, layered	66.5647	34.4285	centre, porphyritic	19ТR-13	36.68	2.01	11.16	11.63	5.1	0.167	9.26	14.54	4.05	1.57	0.35	7.97	6.48	1.49	99.387	0.08	0.612001	31.3453	4.66857	18.4939	187.105	191.513	51.1613	110.23	241.13	104.204	12.6686	50.6931	1828.82	18.9204	217.198	113.363	1.61605	1.16378	622.056	137.347	245.065	25.0113	84.2712	11.6533	3.11995	7.85279
Turiy Mys	Analcime-nepheline foidite	Analcimite	0.3 m, N, dark grey	66.5567	34.4447	aphyric margin of samples 19TR-47, 46	19ТR-45	37.07	3.33	12.18	11.7	4.41	0.241	5.67	14.45	4.69	1.83	0.48	7.45	4.54	2.91	99.091	0.1	0.489805	21.3147	5.91722	7.5657	315.238	<MDL	41.4979	11.1599	303.368	140.349	13.5276	63.5785	3102.09	30.7513	498.442	235.418	0.659973	1.52187	1311.75	167.512	311.103	34.0207	109.191	15.6711	4.08955	11.3328
Turiy Mys	Analcime-nepheline foidite	Analcimite	1.5 m, N, light grey	66.5564	34.4449		19ТR-50	36.65	3.99	10.64	13.04	4.82	0.242	6.19	15.18	5.84	1.62	0.64	5.13	1.7	3.43	99.162	0.08	0.484637	18.979	6.75578	14.0329	332.091	9.78878	42.8253	19.8745	462.106	127.432	13.3098	42.6157	2523.59	33.835	569.226	260.956	4.10143	1.22824	1418.01	193.977	375.768	39.371	136.119	19.9102	5.37522	13.6369
Turiy Mys	Turjaite		1.0 m, dip< 20o, grey	66.5817	34.395	heterogenous dyke with sergegated areas	19ТR-3	35.46	2.84	13.96	12	3.28	0.221	6.03	13.97	7.1	3.12	0.96	3.61	2.47	1.14	99.271	0.24	0.498864	9.14623	3.66577	16.6882	313.017	<MDL	36.2406	5.98747	274.61	106.375	13.4738	118.582	827.714	44.7859	386.654	189.509	3.06254	1.5832	929.82	114.047	288.303	37.308	137.118	22.4096	6.00609	16.4187
Turiy Mys	Turjaite		1.0 m, dip< 20o, grey	66.5817	34.395	porphyritic light grey segregation 0.2 m in diameter in dyke 19TR-3	19ТR-4	35.94	3.21	11.11	12.42	5.37	0.167	6.29	14.99	7.06	2.8	0.35	4.96	1.78	3.18	99.297	0.15	0.500817	17.1704	4.77305	17.9881	242.041	36.2937	47.6109	61.5041	303.3	125.696	16.3877	44.4428	2206.96	19.9393	366.291	139.01	0.82928	0.380101	506.061	151.344	288.964	31.2173	101.64	13.7455	3.75319	8.80869
Kandalaksha	magnesian aillikite					from Rukhlov, 1999	P408	38.2517	1.3086	8.1537	1.63**	9.448		18.9245	12.3815	1.4093	1.4093	0.3423		2.0132	4.7311	95.27	1.63
All dykes show near-vertical dips except for dykes where low dip angles are noted
<MDL = below minimum detection limit
* - H2O is calculated as LOI less measured CO2
** - the value is for Fe2O3 in analysis of magnesian aillikite arroneously identified as alkaline picrite by Rukhlov (1999)
N/A - not analyzed, Phl - phlogopite
colour background is used for core and margin samples from the same dyke, and for dykes having cross-cutting relationships
[truncated: 13 more columns]
