# Supplementary material for: Data on bulk rock compositions, geochemical and textural contrasts between central and marginal parts of dykes, and MELTS modeling of lamprophyre dykes in the Kola Alkaline Carbonatite Province (N Europe)
Source: Data Brief. 2021 Aug 19;38:107307. doi: 10.1016/j.dib.2021.107307 (PMC8390559; doi:10.1016/j.dib.2021.107307)
Supplement: Supplementary file 2 [file mmc2.xlsx]

## Sheet: Turiy Mys 19TR-19
Sample 19TR-19						Total 7 wt% LOI		3 wt% H20, 4 wt% CO2				Fractional Crystallization			QFM+1
Index	T (C)	P (kbars)	log(10) f O2	wt% SiO2	wt% TiO2	wt% Al2O3	wt% Fe2O3	wt% FeO	wt% MgO	wt% CaO	wt% Na2O	wt% K2O	wt% P2O5	wt% H2O	wt% CO2
1	1300	9.7	-5.569	38.0707	2.6094	9.6222	3.1176	9.2739	11.8646	11.8442	4.4849	1.7022	0.3058	3.0579	4.0466
2	1280	9.7	-5.76	38.07	2.6094	9.622	3.1355	9.2575	11.8644	11.844	4.4848	1.7022	0.3058	3.0578	4.0465
3	1260	9.7	-5.956	38.0274	2.6474	9.7622	3.1871	9.2557	11.3127	12.0124	4.5502	1.727	0.3102	3.1024	4.1055
4	1240	9.7	-6.158	37.892	2.7055	9.963	3.2592	9.2895	10.5807	12.1631	4.6649	1.7712	0.3182	3.1819	4.2107
5	1220	9.7	-6.365	36.8252	2.8406	10.3342	3.4639	9.7753	9.4968	11.5511	5.1632	1.9707	0.354	3.5402	4.6848
6	1200	9.7	-6.577	36.0864	2.9899	9.9406	3.7114	10.1019	8.3063	11.1651	5.7951	2.2236	0.3994	3.9944	5.2859
7	1180	9.7	-6.796	35.1644	3.1429	9.6096	3.9875	10.2606	6.744	11.2015	6.4946	2.5022	0.4495	4.4949	5.9483
8	1160	9.7	-7.02	34.4428	3.2199	9.3252	4.2187	10.2977	5.4724	11.2929	7.0814	2.7364	0.4916	4.9158	6.5052
9	1140	9.7	-7.251	33.9348	3.0342	9.0714	4.4393	10.2912	4.3933	11.4327	7.6176	2.9487	0.5297	5.2971	7.0098
10	1120	9.7	-7.489	33.9326	3.0343	9.0699	4.4869	10.248	4.3921	11.4326	7.6178	2.9488	0.5297	5.2973	7.01
11	1100	9.7	-7.733	33.9302	3.0344	9.0692	4.5385	10.2018	4.39	11.4328	7.618	2.948	0.5297	5.2971	7.0102
12	1080	9.7	-7.985	33.927	3.0347	9.0673	4.5947	10.1522	4.3879	11.4319	7.6182	2.9483	0.5298	5.2972	7.0109
13	1060	9.7	-8.244	33.9249	3.0338	9.0657	4.6549	10.0974	4.3866	11.4316	7.6183	2.9484	0.5298	5.2974	7.0111
14	1040	9.7	-8.511	33.9226	3.0336	9.0651	4.7198	10.0381	4.3863	11.4308	7.6178	2.9482	0.5298	5.2971	7.0107
15	1020	9.7	-8.786	33.9209	3.0335	9.0629	4.79	9.9742	4.3861	11.4302	7.6174	2.9481	0.5297	5.2968	7.0103
16	1000	9.7	-9.07	33.9147	3.0337	9.0635	4.8662	9.906	4.3829	11.4293	7.618	2.9483	0.5298	5.2969	7.0108
17	980	9.7	-9.363	33.9083	3.0339	9.064	4.9485	9.8318	4.3788	11.43	7.6184	2.9484	0.5298	5.2969	7.0112
Sample 19TR-19						Total 7 wt% LOI		5 wt% H20, 2 wt% CO2				Fractional Crystallization			QFM+1
Index	T (C)	P (kbars)	log(10) f O2	wt% SiO2	wt% TiO2	wt% Al2O3	wt% Fe2O3	wt% FeO	wt% MgO	wt% CaO	wt% Na2O	wt% K2O	wt% P2O5	wt% H2O	wt% CO2
1	1300	10	-5.548	38.0722	2.6095	9.6225	3.0793	9.3089	11.8651	11.8447	4.4851	1.7023	0.3058	5.0967	2.0081
2	1280	10	-5.739	38.0715	2.6095	9.6223	3.0972	9.2926	11.8648	11.8445	4.485	1.7023	0.3058	5.0966	2.0081
3	1260	10	-5.935	38.4407	2.5076	9.5406	3.0547	8.9867	11.7808	11.9593	4.5285	1.7188	0.3088	5.146	2.0275
4	1240	10	-6.136	38.9382	2.385	9.4869	2.9948	8.5669	11.4477	12.1871	4.6155	1.7518	0.3147	5.2449	2.0665
5	1220	10	-6.343	39.3867	2.3016	9.5568	2.9508	8.1535	10.6994	12.5425	4.7525	1.8038	0.324	5.4005	2.1278
6	1200	10	-6.555	39.8075	1.9185	9.5673	2.9716	7.9602	9.7137	12.3242	5.1819	1.9717	0.3542	5.9033	2.3259
7	1180	10	-6.773	40.1984	1.4084	9.641	2.9341	7.5761	8.4865	11.5364	5.9786	2.2865	0.4108	6.8459	2.6973
8	1160	10	-6.997	40.5842	1.0545	9.7529	2.815	6.9742	7.3999	10.8891	6.7188	2.58	0.4635	7.7244	3.0434
9	1140	10	-7.228	40.949	0.8042	9.8595	2.6563	6.3096	6.4684	10.3684	7.3754	2.8411	0.5104	8.5063	3.3515
10	1120	10	-7.465	41.2891	0.6235	9.9459	2.4782	5.6468	5.6745	9.9464	7.9528	3.0715	0.5518	9.1962	3.6233
11	1100	10	-7.709	41.5786	0.4907	9.9565	2.315	5.0688	4.9954	9.6138	8.4898	3.2127	0.5904	9.8115	3.8768
12	1080	10	-7.96	41.7778	0.4021	9.9284	2.2172	4.6588	4.0956	9.4966	9.0567	3.1964	0.631	10.3958	4.1436
13	1060	10	-8.219	41.9965	0.3295	9.8925	2.1015	4.2404	3.3411	9.4089	9.5519	3.1842	0.6666	10.9092	4.3776
14	1040	10	-8.486	42.2234	0.2701	9.8516	1.9731	3.8254	2.7106	9.3394	9.9851	3.1779	0.698	11.3622	4.5833
15	1020	10	-8.761	42.4489	0.2216	9.8071	1.837	3.4239	2.1865	9.28	10.3641	3.1779	0.7255	11.7631	4.7644
16	1000	10	-9.044	42.6659	0.1822	9.76	1.6977	3.0431	1.7533	9.2252	10.6955	3.1845	0.7498	12.1188	4.9239
17	980	10	-9.337	42.8693	0.1503	9.7105	1.5589	2.688	1.3977	9.1716	10.9852	3.1971	0.7713	12.4354	5.0648
18	960	10	-9.639	43.0558	0.1245	9.6584	1.4233	2.361	1.1077	9.1173	11.2384	3.2152	0.7903	12.7185	5.1895
19	940	10	-9.951	43.2445	0.1315	8.9707	1.1264	1.7423	0.6335	9.2085	11.8448	3.39	0.8329	13.4053	5.4695
20	920	10	-10.273	43.3373	0.1345	8.6637	0.9811	1.4461	0.4431	9.2409	12.1197	3.4687	0.8522	13.7163	5.5964
21	900	10	-10.607	43.3612	0.1078	8.6467	0.9954	1.4213	0.4318	9.2129	12.1421	3.4756	0.854	13.7437	5.6076
Sample 19TR-19						Total 7 wt% LOI		2 wt% H20, 5 wt% CO2				Fractional Crystallization			QFM+1
Index	T (C)	P (kbars)	log(10) f O2	wt% SiO2	wt% TiO2	wt% Al2O3	wt% Fe2O3	wt% FeO	wt% MgO	wt% CaO	wt% Na2O	wt% K2O	wt% P2O5	wt% H2O	wt% CO2
1	1300	10	-5.548	38.1849	2.6172	9.651	3.1435	9.2869	11.9002	11.8798	4.4984	1.7073	0.3067	2.0281	4.796
2	1280	10	-5.739	36.7831	2.8007	10.0213	3.3293	9.4587	10.513	12.3457	4.8586	1.8474	0.3319	2.2124	5.4979
3	1260	10	-5.935	34.4093	3.163	10.5112	3.6988	10.009	8.5315	12.4091	5.6653	2.1674	0.3894	2.5957	6.4504
4	1240	10	-6.136	32.5918	3.5785	10.0085	4.1451	10.3165	6.2773	12.7795	6.6353	2.5531	0.4586	3.0576	7.5981
5	1220	10	-6.343	21.5623	5.0238	1.9166	7.7932	13.1143	1.9474	18.3779	12.1089	0.3868	0.888	3.4815	13.3993
6	1200	10	-6.555	21.1161	5.2353	1.3585	8.2919	13.3421	1.5478	18.5078	12.7273	0.2821	0.4436	3.1508	13.9968
7	1180	10	-6.773	20.8211	5.3363	1.0761	8.5606	13.3273	1.3347	18.7098	12.9815	0.2392	0.3645	2.984	14.2651
8	1160	10	-6.997	20.6371	5.4175	0.8234	8.7957	13.2945	1.2043	18.8583	13.1757	0.2047	0.3013	2.8283	14.459
9	1140	10	-7.228	20.4992	5.4762	0.6395	8.9939	13.2418	1.1102	18.9715	13.3163	0.1779	0.2585	2.7125	14.6023
10	1120	10	-7.465	20.4204	4.7614	0.348	9.2556	12.6617	0.6656	19.6967	13.933	0.1242	0.2028	2.6981	15.2324
11	1100	10	-7.709	20.3304	4.5705	0.2568	9.4246	12.4105	0.5018	19.9533	14.1644	0.1017	0.1747	2.6437	15.4675
12	1080	10	-7.96	20.2578	4.3886	0.1864	9.5773	12.1417	0.3664	20.1921	14.3763	0.0834	0.1527	2.596	15.6813
13	1060	10	-8.219	20.1978	4.1916	0.1298	9.7149	11.8433	0.2596	20.4324	14.581	0.0686	0.135	2.555	15.8911
14	1040	10	-8.486	20.1441	3.9781	0.078	9.8365	11.4985	0.1708	20.6952	14.7977	0.0481	0.1203	2.518	16.1148
15	1020	10	-8.761	20.1161	3.727	0.0434	9.9012	11.0166	0.0912	21.0201	15.0611	0.0329	0.109	2.4984	16.3831
16	1000	10	-9.044	20.0125	3.7483	0.0325	10.0575	10.8413	0.059	21.1037	15.1392	0.0261	0.0997	2.4194	16.4607
17	980	10	-9.337	19.9109	3.7682	0.0245	10.2126	10.6412	0.0336	21.1939	15.2197	0.0209	0.0921	2.341	16.5413
18	960	10	-9.639	19.8077	3.789	0.0191	10.3669	10.4158	0.0155	21.2916	15.3039	0.0171	0.0857	2.2616	16.6261
19	940	10	-9.951	19.7004	3.8112	0.0157	10.5198	10.1633	0.0049	21.3994	15.3936	0.0144	0.0806	2.1796	16.7171
20	920	10	-10.273	19.5869	3.835	0.0137	10.6712	9.883	0.0007	21.5194	15.4904	0.0127	0.0765	2.094	16.8164
21	900	10	-10.607	19.4686	3.8602	0.0129	10.8227	9.5796	0	21.65	15.5928	0.012	0.0735	2.005	16.9227
Sample 19TR-19						Total 7 wt% LOI		3 wt% H20, 4 wt% CO2				Equilibrium Crystallization			QFM+1
Index	T (C)	P (kbars)	log(10) f O2	wt% SiO2	wt% TiO2	wt% Al2O3	wt% Fe2O3	wt% FeO	wt% MgO	wt% CaO	wt% Na2O	wt% K2O	wt% P2O5	wt% H2O	wt% CO2
1	1300	11	-5.478	38.0715	2.6095	9.6224	3.096	9.2937	11.8649	11.8445	4.485	1.7023	0.3058	3.058	4.0467
2	1280	11	-5.668	38.0589	2.6201	9.6616	3.1232	9.2823	11.709	11.8917	4.5033	1.7092	0.307	3.0704	4.0632
3	1260	11	-5.863	38.0045	2.67	9.8455	3.1833	9.2799	10.991	12.1128	4.589	1.7417	0.3129	3.1289	4.1405
4	1240	11	-6.063	36.875	2.8273	10.2348	3.382	9.7525	9.9044	11.5633	5.0803	1.9391	0.3483	3.4834	4.6097
5	1220	11	-6.269	35.0504	3.0194	9.3614	3.7755	10.1506	8.5258	11.4499	6.1012	2.3473	0.4217	4.2167	5.5802
6	1200	11	-6.48	33.8816	3.0518	8.9276	4.0582	10.1346	6.858	11.6531	6.9779	2.7006	0.4851	4.8514	6.42
7	1180	11	-6.697	32.914	2.9429	8.5524	4.2488	9.8085	5.4941	12.0167	7.7918	3.0319	0.5447	5.4465	7.2076
8	1160	11	-6.92	32.0783	2.6996	8.2059	4.3433	9.2021	4.352	12.5519	8.6033	3.3298	0.6044	6.0309	7.9986
Sample 19TR-19						Total 7 wt% LOI		5 wt% H20, 2 wt% CO2				Fractional Crystallization			QFM+1
Index	T (C)	P (kbars)	log(10) f O2	wt% SiO2	wt% TiO2	wt% Al2O3	wt% Fe2O3	wt% FeO	wt% MgO	wt% CaO	wt% Na2O	wt% K2O	wt% P2O5	wt% H2O	wt% CO2
1	1300	6	-5.827	38.0692	2.6093	9.6218	3.1567	9.2383	11.8641	11.8438	4.4847	1.7022	0.3058	5.0963	2.0079
2	1280	6	-6.022	38.0685	2.6092	9.6216	3.174	9.2225	11.8639	11.8435	4.4846	1.7021	0.3058	5.0962	2.0079
3	1260	6	-6.222	38.086	2.6026	9.6194	3.1901	9.1911	11.859	11.849	4.4867	1.7029	0.3059	5.0985	2.0088
4	1240	6	-6.427	38.6125	2.4173	9.558	3.1173	8.7662	11.7251	12.0128	4.5487	1.7264	0.3101	5.169	2.0366
5	1220	6	-6.637	39.1599	2.2318	9.4919	3.0363	8.321	11.5897	12.1831	4.6132	1.7509	0.3145	5.2423	2.0655
6	1200	6	-6.854	39.6254	2.1081	9.5821	2.9849	7.9079	10.8938	12.5188	4.7427	1.8001	0.3234	5.3895	2.1235
7	1180	6	-7.076	40.1174	1.9879	9.6868	2.9182	7.4527	10.1541	12.8805	4.8824	1.8531	0.3329	5.5482	2.186
8	1160	6	-7.304	40.6334	1.8251	9.7744	2.8465	7.0021	9.411	13.1717	5.0576	1.92	0.3449	5.7484	2.2649
9	1140	6	-7.539	41.0206	1.2371	9.8885	2.8419	6.7674	8.1889	12.3384	5.8283	2.2209	0.399	6.6493	2.6198
10	1120	6	-7.781	41.5222	0.8333	10.1247	2.6821	6.11	7.0426	11.5497	6.665	2.5483	0.4578	7.5621	2.9022
11	1100	6	-8.029	42.1952	0.537	10.4214	2.4402	5.2732	5.9985	10.7745	7.5638	2.9009	0.5211	8.3762	2.9982
12	1080	6	-8.285	42.731	0.3546	10.6793	2.2043	4.5366	5.1493	10.0925	8.3416	3.2071	0.5761	9.0461	3.0816
13	1060	6	-8.549	43.1734	0.2388	10.8719	1.9892	3.9114	4.4446	9.5022	9.0277	3.4528	0.6248	9.6076	3.1556
14	1040	6	-8.821	43.4917	0.1706	11.0008	1.8655	3.5017	3.4972	9.1911	9.7232	3.5052	0.6741	10.1145	3.2645
15	1020	6	-9.101	43.779	0.1226	11.094	1.7345	3.1164	2.7476	8.9275	10.2998	3.5551	0.7151	10.545	3.3636
16	1000	6	-9.39	44.0347	0.0885	11.1584	1.6001	2.7578	2.1543	8.6981	10.7798	3.6044	0.7495	10.9203	3.4542
17	980	6	-9.688	44.2588	0.064	11.1996	1.4662	2.4278	1.685	8.4931	11.1816	3.6538	0.7784	11.2544	3.5372
18	960	6	-9.996	44.4528	0.0464	11.2218	1.3357	2.1271	1.3141	8.3054	11.52	3.7038	0.803	11.557	3.6128
19	940	6	-10.314	44.619	0.0336	11.228	1.2107	1.8553	1.0214	8.1295	11.8076	3.7547	0.8241	11.8347	3.6812
20	920	6	-10.642	44.7604	0.0243	11.2205	1.0926	1.6111	0.7908	7.9613	12.0548	3.8068	0.8425	12.0927	3.7421
21	900	6	-10.982	44.7369	0.0216	10.7085	1.0057	1.4124	0.6004	7.9334	12.393	3.861	0.8741	12.5294	3.9236
Sample 19TR-19						Total 7 wt% LOI		3 wt% H20, 4 wt% CO2				Fractional Crystallization			QFM+1
Index	T (C)	P (kbars)	log(10) f O2	wt% SiO2	wt% TiO2	wt% Al2O3	wt% Fe2O3	wt% FeO	wt% MgO	wt% CaO	wt% Na2O	wt% K2O	wt% P2O5	wt% H2O	wt% CO2
1	1300	6	-5.827	38.573	2.6438	9.7491	3.2523	9.3121	12.0212	12.0005	4.5441	1.7247	0.3098	2.9114	2.958
2	1280	6	-6.022	38.5462	2.642	9.7423	3.2667	9.2906	12.0128	11.9922	4.5409	1.7235	0.3096	2.9217	3.0114
3	1260	6	-6.222	38.5191	2.6401	9.7355	3.283	9.2673	12.0043	11.9837	4.5377	1.7223	0.3094	2.9319	3.0657
4	1240	6	-6.427	38.4644	2.6747	9.8629	3.3344	9.2617	11.4826	12.1351	4.5971	1.7448	0.3134	2.9784	3.1504
5	1220	6	-6.637	38.4001	2.722	10.0373	3.3983	9.2536	10.7863	12.3422	4.6784	1.7757	0.319	3.0384	3.2489
6	1200	6	-6.854	38.3366	2.7673	10.2046	3.4615	9.2349	10.121	12.5408	4.7564	1.8053	0.3243	3.0973	3.35
7	1180	6	-7.076	37.6977	2.7017	10.5394	3.7052	9.7731	8.9589	11.7149	5.3656	2.0452	0.3674	3.4567	3.6742
8	1160	6	-7.304	37.6373	2.4257	10.4218	4.0011	10.2535	7.6286	10.6961	6.2397	2.3906	0.4294	3.9086	3.9675
9	1140	6	-7.539	38.3609	2.0351	10.3266	4.0762	9.8705	6.4293	9.9852	7.1584	2.754	0.4947	4.3544	4.1548
10	1120	6	-7.781	39.8736	1.5611	10.3794	3.8131	8.4477	5.342	9.5156	8.2006	3.1666	0.5689	4.8542	4.2773
11	1100	6	-8.029	41.3365	1.1793	10.5275	3.4146	6.93	4.4676	9.1647	9.1376	3.5386	0.6357	5.3029	4.3651
12	1080	6	-8.285	42.5076	0.9094	10.6912	3.0126	5.6681	3.7898	8.8784	9.906	3.8448	0.6907	5.6714	4.4301
13	1060	6	-8.549	43.2893	0.746	10.8028	2.7559	4.8594	3.0024	8.7509	10.5976	3.9668	0.7402	5.9557	4.5331
14	1040	6	-8.821	43.9317	0.6221	10.8823	2.5263	4.2022	2.3355	8.6733	11.1791	4.0419	0.7819	6.1937	4.6301
15	1020	6	-9.101	44.4867	0.5204	10.9416	2.3025	3.6314	1.8175	8.6055	11.6591	4.1075	0.8165	6.4001	4.7113
16	1000	6	-9.39	44.9648	0.436	10.9843	2.0897	3.1373	1.4135	8.5426	12.0578	4.1668	0.8453	6.5821	4.7798
Sample 19TR-19						Total 7 wt% LOI		2 wt% H20, 5 wt% CO2				Fractional Crystallization			QFM+1
Index	T (C)	P (kbars)	log(10) f O2	wt% SiO2	wt% TiO2	wt% Al2O3	wt% Fe2O3	wt% FeO	wt% MgO	wt% CaO	wt% Na2O	wt% K2O	wt% P2O5	wt% H2O	wt% CO2
1	1300	6	-5.827	38.912	2.6671	9.8348	3.311	9.3667	12.1268	12.1059	4.584	1.7398	0.3125	1.9302	3.1091
2	1280	6	-6.022	38.8889	2.6655	9.829	3.3262	9.3457	12.1196	12.0988	4.5813	1.7388	0.3124	1.9355	3.1583
3	1260	6	-6.222	38.8433	2.6984	9.9503	3.3767	9.3442	11.6289	12.2424	4.6378	1.7603	0.3162	1.9634	3.238
4	1240	6	-6.427	38.7881	2.7461	10.1262	3.4425	9.3428	10.9353	12.4508	4.7199	1.7914	0.3218	2.0014	3.3338
5	1220	6	-6.637	38.1758	2.8651	10.4986	3.6103	9.6792	9.9694	12.094	5.0736	1.9303	0.3468	2.1424	3.6146
6	1200	6	-6.854	37.0883	2.9957	10.9932	3.9067	10.3848	8.6704	11.109	5.7777	2.2099	0.397	2.4031	4.0642
7	1180	6	-7.076	36.71	3.0774	10.7802	4.2107	10.8648	7.4509	10.3262	6.5194	2.5053	0.4501	2.6593	4.4456
8	1160	6	-7.304	36.6072	3.1148	10.4802	4.4821	11.1636	6.4209	9.7524	7.1669	2.7644	0.4966	2.8508	4.7
9	1140	6	-7.539	36.5734	3.1223	10.1466	4.7332	11.3695	5.5846	9.3494	7.7447	2.9283	0.5385	3.0127	4.8968
10	1120	6	-7.781	22.7955	2.8709	0.6997	10.7848	16.3011	1.1133	16.1248	14.5834	0.0716	0.2057	2.0072	12.4422
11	1100	6	-8.029	22.7098	2.6763	0.5511	11.0497	16.1655	0.9476	16.298	14.79	0.0597	0.1746	1.9651	12.6127
12	1080	6	-8.285	22.5748	2.6916	0.5018	11.2588	16.077	0.8424	16.3645	14.8815	0.0536	0.1546	1.9112	12.6882
Sample 19TR-19						Total 7 wt% LOI		3 wt% H20, 4 wt% CO2				Equilibrium Crystallization			QFM+1
Index	T (C)	P (kbars)	log(10) f O2	wt% SiO2	wt% TiO2	wt% Al2O3	wt% Fe2O3	wt% FeO	wt% MgO	wt% CaO	wt% Na2O	wt% K2O	wt% P2O5	wt% H2O	wt% CO2
1	1300	9.5	-5.583	38.0706	2.6094	9.6221	3.1211	9.2708	11.8646	11.8442	4.4849	1.7022	0.3058	3.0579	4.0466
2	1280	9.5	-5.774	38.0699	2.6093	9.6219	3.139	9.2544	11.8643	11.844	4.4848	1.7022	0.3058	3.0578	4.0465
3	1260	9.5	-5.971	38.0311	2.6438	9.749	3.1877	9.2515	11.3639	11.9965	4.544	1.7247	0.3098	3.0982	4.0999
4	1240	9.5	-6.172	37.9788	2.693	9.9306	3.248	9.2407	10.6612	12.2144	4.6287	1.7568	0.3156	3.1559	4.1763
5	1220	9.5	-6.38	36.9706	2.8264	10.3048	3.4406	9.6861	9.5958	11.6418	5.1068	1.9478	0.3499	3.499	4.6303
6	1200	9.5	-6.592	36.2636	2.9485	10.0096	3.6617	9.985	8.4991	11.1924	5.7104	2.1911	0.3936	3.9362	5.2089
7	1180	9.5	-6.811	34.0537	2.9953	8.8329	4.1194	10.057	6.8288	11.5849	7.0161	2.7108	0.487	4.8698	6.4443
8	1160	9.5	-7.036	33.0826	2.8407	8.4708	4.3093	9.6825	5.4143	11.9842	7.8659	3.0542	0.5487	5.4865	7.2605
9	1140	9.5	-7.267	32.0349	2.4732	7.9958	4.4976	9.1967	4.0537	12.7287	8.8841	3.1574	0.623	6.1109	8.244
10	1120	9.5	-7.504	23.0721	0.7886	0.1391	0.5003	0.2839	0.1442	27.3738	23.2269	0.0448	0.1066	2.9425	21.3772
11	1100	9.5	-7.749	23.0357	0.7226	0.118	0.4324	0.2387	0.1109	27.5625	23.2749	0.0371	0.0933	2.8347	21.5392
12	1080	9.5	-8.001	22.9904	0.6646	0.0999	0.3716	0.1996	0.0852	27.7493	23.3008	0.0308	0.0821	2.7285	21.6974
13	1060	9.5	-8.26	22.6636	0.6416	0.0801	0.3028	0.1584	0.064	28.2765	23.0441	0.026	0.0725	2.5495	22.121
14	1040	9.5	-8.527	22.4775	0.6408	0.0625	0.2615	0.1334	0.0486	28.5879	22.9044	0.022	0.0647	2.4236	22.3732
15	1020	9.5	-8.803	22.4287	0.6295	0.0478	0.227	0.1126	0.0384	28.7233	22.8941	0.0177	0.0576	2.3368	22.4865
16	1000	9.5	-9.087	22.3863	0.5627	0.0376	0.1883	0.0907	0.0321	28.8789	22.8918	0.0129	0.051	2.2526	22.6151
17	980	9.5	-9.381	22.3343	0.5022	0.0295	0.1553	0.0726	0.0268	29.0379	22.8731	0.0094	0.0454	2.1679	22.7454
18	960	9.5	-9.683	22.2809	0.4473	0.0232	0.1275	0.0577	0.0225	29.1915	22.8471	0.0068	0.0406	2.0842	22.8706
19	940	9.5	-9.996	22.1906	0.3999	0.0181	0.1036	0.0454	0.0188	29.3831	22.779	0.0049	0.0366	1.9952	23.0247
20	920	9.5	-10.319	22.0841	0.3578	0.0142	0.0835	0.0354	0.0157	29.5882	22.69	0.0035	0.0333	1.9054	23.1889
21	900	9.5	-10.654	21.9657	0.3203	0.0111	0.0668	0.0273	0.0131	29.802	22.5852	0.0025	0.0305	1.8161	23.3593
22	880	9.5	-11	21.8372	0.2867	0.0086	0.053	0.0209	0.0109	30.0231	22.4669	0.0018	0.0282	1.7276	23.535
23	860	9.5	-11.358	21.6992	0.2656	0.0065	0.0422	0.016	0.0088	30.2462	22.3358	0.0013	0.0264	1.64	23.7119
24	840	9.5	-11.729	21.568	0.2505	0.0048	0.0337	0.0123	0.007	30.4554	22.2096	0.001	0.0249	1.5554	23.8774
25	820	9.5	-12.113	21.5115	0.2282	0.0035	0.0267	0.0093	0.0059	30.5768	22.1587	0.0007	0.0234	1.481	23.9742
Sample 19TR-19						Total 7 wt% LOI		3 wt% H20, 4 wt% CO2				Equilibrium Crystallization			QFM+1
Index	T (C)	P (kbars)	log(10) f O2	wt% SiO2	wt% TiO2	wt% Al2O3	wt% Fe2O3	wt% FeO	wt% MgO	wt% CaO	wt% Na2O	wt% K2O	wt% P2O5	wt% H2O	wt% CO2
1	1300	8.5	-5.653	38.0699	2.6093	9.6219	3.1393	9.2542	11.8643	11.844	4.4848	1.7022	0.3058	3.0578	4.0465
2	1280	8.5	-5.845	38.0692	2.6093	9.6218	3.1571	9.2379	11.8641	11.8437	4.4847	1.7022	0.3058	3.0578	4.0464
3	1260	8.5	-6.042	38.0502	2.6255	9.6816	3.1907	9.2281	11.627	11.9155	4.5126	1.7127	0.3077	3.0768	4.0716
4	1240	8.5	-6.245	37.9961	2.6752	9.8648	3.2528	9.2235	10.9122	12.1352	4.598	1.7451	0.3135	3.135	4.1486
5	1220	8.5	-6.453	37.6907	2.7494	10.1075	3.3484	9.3323	10.1242	12.1287	4.785	1.8183	0.3266	3.2663	4.3225
6	1200	8.5	-6.667	36.734	2.8451	10.438	3.5464	9.7655	9.0552	11.5098	5.2907	2.0203	0.3629	3.6293	4.8027
7	1180	8.5	-6.887	36.3002	2.9367	9.9413	3.7684	9.9842	7.965	11.077	5.9266	2.2764	0.4089	4.0759	5.3394
8	1160	8.5	-7.112	33.861	2.9086	8.6504	4.2336	9.9067	6.3286	11.646	7.3194	2.8292	0.5082	5.0825	6.7258
9	1140	8.5	-7.344	32.9418	2.6614	8.3106	4.3839	9.3807	4.9626	12.1348	8.1943	3.1805	0.5715	5.7148	7.563
10	1120	8.5	-7.583	23.2838	0.7611	0.1381	0.4979	0.2778	0.1509	27.2009	23.4452	0.0421	0.1107	2.8537	21.2377
11	1100	8.5	-7.829	23.2506	0.6929	0.1168	0.4308	0.234	0.1183	27.3824	23.4959	0.0351	0.0966	2.7519	21.3947
12	1080	8.5	-8.082	23.1679	0.6378	0.0982	0.3685	0.1947	0.0906	27.6153	23.4866	0.0291	0.0849	2.637	21.5895
13	1060	8.5	-8.343	22.9201	0.63	0.0765	0.3125	0.161	0.0685	28.0251	23.3024	0.0244	0.075	2.4833	21.9212
14	1040	8.5	-8.611	22.7129	0.6589	0.0571	0.2699	0.1356	0.0521	28.3481	23.1414	0.0207	0.067	2.3535	22.1828
15	1020	8.5	-8.888	22.5826	0.6225	0.044	0.225	0.11	0.0421	28.6025	23.056	0.016	0.0595	2.2498	22.3899
16	1000	8.5	-9.174	22.5246	0.5568	0.0345	0.1865	0.0886	0.0352	28.774	23.0371	0.0117	0.0527	2.167	22.5312
17	980	8.5	-9.468	22.4649	0.4968	0.0271	0.1539	0.071	0.0295	28.9394	23.0098	0.0085	0.047	2.0855	22.6666
18	960	8.5	-9.773	22.4036	0.4422	0.0212	0.1264	0.0565	0.0247	29.0998	22.9751	0.0062	0.0421	2.005	22.7971
19	940	8.5	-10.087	22.3408	0.3926	0.0166	0.1033	0.0447	0.0208	29.2558	22.9342	0.0044	0.0379	1.9253	22.9236
20	920	8.5	-10.412	22.2765	0.3479	0.013	0.084	0.0351	0.0175	29.4081	22.8878	0.0031	0.0344	1.8462	23.0465
21	900	8.5	-10.748	22.211	0.3076	0.0101	0.0678	0.0274	0.0147	29.557	22.8369	0.0022	0.0314	1.7677	23.1663
22	880	8.5	-11.095	22.1233	0.2724	0.0079	0.0542	0.0211	0.0123	29.7282	22.7604	0.0015	0.0289	1.6868	23.303
23	860	8.5	-11.455	21.9783	0.2432	0.0061	0.0427	0.016	0.0103	29.9634	22.6229	0.0011	0.0269	1.5998	23.4894
24	840	8.5	-11.828	21.8259	0.2169	0.0047	0.0333	0.012	0.0085	30.2033	22.4755	0.0008	0.0254	1.5145	23.6792
25	820	8.5	-12.214	21.6669	0.1933	0.0036	0.0257	0.0089	0.0071	30.4474	22.3195	0.0005	0.0242	1.431	23.8719
Sample 19TR-19						Total 7 wt% LOI		3 wt% H20,4 wt% CO2				Equilibrium Crystallization			QFM+1
Index	T (C)	P (kbars)	log(10) f O2	wt% SiO2	wt% TiO2	wt% Al2O3	wt% Fe2O3	wt% FeO	wt% MgO	wt% CaO	wt% Na2O	wt% K2O	wt% P2O5	wt% H2O	wt% CO2
1	1300	6.5	-5.792	38.4643	2.6364	9.7216	3.2277	9.2997	11.9873	11.9667	4.5313	1.7198	0.309	2.9481	3.1883
2	1280	6.5	-5.987	38.4358	2.6344	9.7144	3.242	9.2778	11.9784	11.9578	4.5279	1.7186	0.3087	2.9581	3.246
3	1260	6.5	-6.186	38.407	2.6324	9.7072	3.2581	9.2541	11.9694	11.9488	4.5245	1.7173	0.3085	2.9678	3.3048
4	1240	6.5	-6.391	38.3455	2.6723	9.854	3.3136	9.2499	11.3705	12.1237	4.593	1.7432	0.3132	3.0204	3.4008
5	1220	6.5	-6.601	38.2791	2.7195	10.0282	3.3747	9.2342	10.6773	12.331	4.6742	1.7741	0.3187	3.0815	3.5075
6	1200	6.5	-6.816	38.2152	2.7654	10.1975	3.4333	9.2008	10.0152	12.5322	4.7531	1.804	0.3241	3.142	3.6174
7	1180	6.5	-7.038	37.374	2.7074	10.5847	3.7102	9.8354	8.7285	11.4882	5.4975	2.0984	0.3769	3.5906	4.0083
8	1160	6.5	-7.266	37.4298	2.4592	10.3309	3.9661	10.1194	7.4433	10.6395	6.363	2.4435	0.439	4.0554	4.3109
9	1140	6.5	-7.5	37.8094	2.1624	10.1585	4.0959	9.9264	6.3299	10.0439	7.1839	2.7755	0.4986	4.4747	4.5409
10	1120	6.5	-7.741	39.3368	1.6831	10.5999	3.6332	7.9335	5.2462	9.7092	8.3105	3.234	0.581	5.0417	4.6909
11	1100	6.5	-7.989	40.5814	1.3548	10.8969	3.1486	6.2695	4.4057	9.4692	9.2474	3.6241	0.651	5.5198	4.8315
12	1080	6.5	-8.245	40.5874	1.1735	10.1504	3.2461	6.0093	3.81	9.4672	10.5825	3.1279	0.7548	5.8315	5.2594
Sample 19TR-19						Total 7 wt% LOI		3 wt% H20, 4 wt% CO2				Fractional Crystallization			QFM+1
Index	T (C)	P (kbars)	log(10) f O2	wt% SiO2	wt% TiO2	wt% Al2O3	wt% Fe2O3	wt% FeO	wt% MgO	wt% CaO	wt% Na2O	wt% K2O	wt% P2O5	wt% H2O	wt% CO2
1	1300	7	-5.758	38.359	2.6292	9.695	3.2041	9.2876	11.9545	11.9339	4.5189	1.7151	0.3081	2.9806	3.4139
2	1280	7	-5.951	38.329	2.6271	9.6874	3.2183	9.2654	11.9451	11.9246	4.5153	1.7138	0.3079	2.9901	3.476
3	1260	7	-6.15	38.2986	2.625	9.6798	3.2342	9.2414	11.9356	11.9151	4.5118	1.7124	0.3076	2.9993	3.5391
4	1240	7	-6.354	38.23	2.6701	9.846	3.2936	9.2382	11.2595	12.1135	4.5892	1.7418	0.3129	3.0582	3.647
5	1220	7	-6.564	38.1598	2.7165	10.017	3.3549	9.2259	10.5694	12.3175	4.6689	1.7721	0.3183	3.1191	3.7605
6	1200	7	-6.779	37.7765	2.7809	10.2783	3.4766	9.4116	9.7358	12.1637	4.9179	1.8696	0.3359	3.2865	3.9667
7	1180	7	-7	37.1036	2.7755	10.4432	3.7398	9.9636	8.5284	11.3033	5.593	2.1372	0.3839	3.7018	4.3267
8	1160	7	-7.227	37.0582	2.669	10.1249	4.005	10.3149	7.3471	10.5636	6.3421	2.435	0.4374	4.1097	4.593
9	1140	7	-7.461	37.2459	2.4818	9.8473	4.2195	10.463	6.3292	9.9912	7.0109	2.7019	0.4854	4.4487	4.7751
10	1120	7	-7.702	38.5403	2.0314	9.7866	4.0492	9.2406	5.3168	9.6396	7.9465	3.0748	0.5524	4.9154	4.9065
11	1100	7	-7.949	40.136	1.5728	9.8741	3.6348	7.5262	4.4004	9.4226	8.9211	3.4638	0.6222	5.4073	5.0188
12	1080	7	-8.204	41.3491	1.255	9.9888	3.2487	6.189	3.5762	9.2944	9.7538	3.7269	0.6821	5.8068	5.1294
13	1060	7	-8.466	42.2058	1.0453	10.0552	2.9704	5.276	2.7694	9.2651	10.4659	3.8408	0.7334	6.1164	5.2563
14	1040	7	-8.737	42.9374	0.8733	10.1015	2.6991	4.5057	2.1492	9.238	11.0499	3.9327	0.7756	6.378	5.3598
15	1020	7	-9.016	43.5608	0.7273	10.1266	2.447	3.8639	1.6693	9.2093	11.5303	4.0082	0.8104	6.6021	5.4448
16	1000	7	-9.303	44.1024	0.5873	10.1175	2.229	3.347	1.2976	9.1796	11.9243	4.0666	0.8391	6.7948	5.5148
17	980	7	-9.6	44.5662	0.4767	10.1092	2.0185	2.8902	1.0072	9.1489	12.2552	4.1221	0.8633	6.9673	5.575
18	960	7	-9.906	44.9625	0.3893	10.1007	1.8194	2.4889	0.7801	9.115	12.5354	4.1756	0.8839	7.1234	5.6259
19	940	7	-10.223	45.3006	0.32	10.091	1.6333	2.1374	0.6023	9.0762	12.7753	4.2282	0.9018	7.2663	5.6675
20	920	7	-10.55	45.589	0.2651	10.0791	1.4611	1.8303	0.4634	9.0313	12.9838	4.2808	0.9176	7.3988	5.6998
21	900	7	-10.888	45.835	0.2218	10.0633	1.3028	1.5622	0.3548	8.9793	13.1683	4.3345	0.9319	7.5235	5.7224

## Sheet: Turiy Mys TR-09
Sample 19TR-9		P = 10 Mpa		Total 7 wt% LOI		3.5 wt% H2O, 3.5 wt% CO2			Fractional Crystallization			QFM+2
Index	T (C)	P (kbars)	log(10) f O2	wt% SiO2	wt% TiO2	wt% Al2O3	wt% Fe2O3	wt% FeO	wt% MgO	wt% K2O	wt% Na2O	wt% P2O5	wt% H2O	wt% CO2
1	1300	0.1	-5.24	36.8842	2.5558	12.7345	4.1534	4.7483	5.2409	2.3344	6.5147	0.3909	0.7959	0.2591
2	1280	0.1	-5.44	37.189	2.5341	12.751	3.98	4.4483	5.1317	2.3537	6.5686	0.3941	0.8118	0.2565
3	1260	0.1	-5.645	37.5022	2.5113	12.7687	3.7968	4.144	5.0194	2.3736	6.6239	0.3974	0.8285	0.2546
4	1240	0.1	-5.856	37.8211	2.4874	12.7872	3.6051	3.8385	4.9046	2.3937	6.6802	0.4008	0.846	0.2535
5	1220	0.1	-6.072	38.1424	2.4626	12.8062	3.4068	3.5352	4.7883	2.4141	6.737	0.4042	0.8642	0.2533
6	1200	0.1	-6.294	38.4628	2.4369	12.8255	3.2039	3.2379	4.6714	2.4344	6.7936	0.4076	0.8831	0.2541
7	1180	0.1	-6.522	38.7783	2.4106	12.8446	2.9993	2.9503	4.5552	2.4543	6.8493	0.411	0.9024	0.2558
8	1160	0.1	-6.757	39.0249	2.4356	12.9792	2.8401	2.7383	4.3304	2.5277	7.0542	0.4233	0.925	0.2561
9	1140	0.1	-6.998	39.2558	2.4818	13.1792	2.6845	2.5411	4.0404	2.6304	7.3406	0.4404	0.9504	0.2569
10	1120	0.1	-7.247	39.9024	1.7804	13.1326	2.588	2.3628	3.5609	2.9156	8.1366	0.4882	1.0454	0.3114
11	1100	0.1	-7.502	40.3835	1.2363	13.1396	2.5008	2.2098	3.1238	3.1704	8.8478	0.5309	1.1309	0.3724
12	1080	0.1	-7.765	40.7154	0.8411	13.1805	2.4175	2.0721	2.7436	3.3887	9.4569	0.5674	1.2058	0.4379
13	1060	0.1	-8.036	40.9339	0.5584	13.2365	2.3106	1.9173	2.3968	3.5833	9.9998	0.6	1.276	0.5163
14	1040	0.1	-8.315	41.0387	0.3576	13.2763	2.1199	1.6839	2.0158	3.7797	10.5479	0.6329	1.3556	0.6436
15	1020	0.1	-8.603	41.0364	0.2326	13.3282	1.918	1.4553	1.6	3.9841	11.1183	0.6671	1.4374	0.8068
16	1000	0.1	-8.899	40.9538	0.1614	12.485	1.8029	1.2947	1.2314	4.0846	12.1682	0.7301	1.5436	1.0288
17	980	0.1	-9.206	40.8105	0.121	11.0767	1.7478	1.1825	0.9077	4.1105	13.5004	0.81	1.6655	1.303
18	960	0.1	-9.522	40.6582	0.0961	9.879	1.6964	1.0872	0.6422	4.1265	14.6197	0.8772	1.7751	1.5725
19	940	0.1	-9.848	40.5197	0.0798	8.8807	1.6473	1.0049	0.441	4.1324	15.5285	0.9317	1.8725	1.824
20	920	0.1	-10.186	40.4015	0.0686	8.0572	1.5982	0.9313	0.295	4.1312	16.2557	0.9753	1.9602	2.0545
21	900	0.1	-10.535	40.3031	0.0602	7.3808	1.5453	0.8621	0.1921	4.1265	16.8366	1.0102	2.0406	2.2663
22	880	0.1	-10.896	40.222	0.0535	6.8265	1.4841	0.7934	0.1211	4.1213	17.3036	1.0382	2.1165	2.4636
23	860	0.1	-11.27	40.155	0.0479	6.3736	1.4105	0.7227	0.0729	4.118	17.6835	1.061	2.1899	2.6504
24	840	0.1	-11.658	40.098	0.0429	6.005	1.3238	0.6495	0.041	4.1176	17.9956	1.0797	2.2624	2.8296
25	820	0.1	-12.059	40.0465	0.0387	5.7063	1.2269	0.5758	0.0207	4.1198	18.2529	1.0952	2.3349	3.0027
26	800	0.1	-12.476	39.9967	0.035	5.4653	1.1238	0.5039	0.0087	4.124	18.4646	1.1079	2.4081	3.1707
27	800	0.1	-12.476	39.9967	0.035	5.4653	1.1238	0.5039	0.0087	4.124	18.4646	1.1079	2.4081	3.1707
28	780	0.1	-12.908	39.9431	0.0334	5.2966	1.0815	0.4636	0.0038	4.1621	18.6412	1.1185	2.4796	3.3209
29	760	0.1	-13.357	39.8868	0.0322	5.1506	1.0487	0.4289	0.0013	4.197	18.792	1.1275	2.554	3.4599
Sample 19TR-9		P = 10 Mpa		Total 7 wt% LOI		3.5 wt% H2O, 3.5 wt% CO2			Fractional Crystallization			QFM+2
Index	T (C)	P (kbars)	log(10) f O2	wt% SiO2	wt% TiO2	wt% Al2O3	wt% Fe2O3	wt% FeO	wt% MgO	wt% K2O	wt% Na2O	wt% P2O5	wt% H2O	wt% CO2
1	1400	0.1	-4.312	37.9906	2.8294	13.5321	5.3122	6.4001	6.1062	2.4045	7.5265	0.4026	0.726	0.2069
2	1380	0.1	-4.488	37.9864	2.8291	13.5306	5.322	6.3901	6.1056	2.4042	7.5257	0.4026	0.7297	0.213
3	1360	0.1	-4.669	38.3952	2.7989	13.5668	5.1269	6.0089	5.9706	2.4301	7.6067	0.4069	0.7463	0.2036
4	1340	0.1	-4.855	38.6991	2.776	13.5943	4.9799	5.7229	5.8701	2.4493	7.6669	0.4101	0.76	0.1995
5	1320	0.1	-5.045	39.0217	2.7516	13.6247	4.8191	5.4221	5.7638	2.4697	7.7308	0.4135	0.7748	0.1958
6	1300	0.1	-5.24	39.3622	2.7255	13.6579	4.644	5.1076	5.6519	2.4913	7.7983	0.4171	0.7906	0.1927
7	1280	0.1	-5.44	39.7195	2.6977	13.694	4.4542	4.7817	5.5348	2.5139	7.8691	0.4209	0.8074	0.1901
8	1260	0.1	-5.645	40.0909	2.6683	13.7328	4.2504	4.4476	5.4133	2.5374	7.9426	0.4249	0.8252	0.1881
9	1240	0.1	-5.856	40.4513	2.6635	13.8305	4.0713	4.1643	5.2509	2.5851	8.0746	0.4329	0.8431	0.1861
10	1220	0.1	-6.072	40.8053	2.7213	14.0963	3.9501	3.9776	4.9686	2.7001	8.3633	0.4521	0.8607	0.1837
11	1200	0.1	-6.294	41.2295	2.7772	14.4095	3.7872	3.7415	4.6387	2.8321	8.6887	0.4742	0.8807	0.1824
12	1180	0.1	-6.522	41.7214	2.8285	14.7717	3.5832	3.4613	4.2607	2.9816	9.0503	0.4993	0.903	0.1825
13	1160	0.1	-6.757	42.9079	2.014	15.1608	3.5474	3.2858	3.6007	3.4422	10.3147	0.5764	0.9907	0.2409
14	1140	0.1	-6.998	44.0425	1.2427	15.57	3.4615	3.0573	2.9341	3.9073	11.5962	0.6542	1.078	0.3238
15	1120	0.1	-7.247	44.8013	0.7803	15.9129	3.3442	2.8319	2.4302	4.2492	12.5365	0.7115	1.141	0.4064
16	1100	0.1	-7.502	45.3308	0.4856	16.2009	3.1846	2.5793	2.0037	4.5314	13.333	0.7588	1.1963	0.5083

## Sheet: Turiy Mys TR-30
Sample 19TR-30		P = 10 Mpa		Total 7 wt% LOI		3.5 wt% H2O, 3.5 wt% CO2			Fractional Crystallization			QFM+2
T (C)	SiO2	TiO2	Al2O3	Fe2O3	FeO	MgO	CaO	Na2O	K2O	P2O5	H2O	CO2
1300	38.31	2.91	14.2	4.88	5.72	6.16	15.48	8.26	2.12	1.06	0.73	0.18
1280	38.72	2.86	14.22	4.7	5.36	6.01	15.64	8.34	2.14	1.07	0.74	0.18
1260	39.15	2.81	14.25	4.5	4.99	5.86	15.82	8.44	2.17	1.08	0.76	0.18
1240	39.59	2.76	14.28	4.28	4.62	5.7	16	8.53	2.19	1.09	0.78	0.18
1220	40.05	2.7	14.32	4.06	4.24	5.53	16.18	8.63	2.22	1.1	0.8	0.18
1200	40.51	2.64	14.36	3.82	3.86	5.37	16.37	8.73	2.24	1.12	0.82	0.18
1180	40.97	2.59	14.41	3.57	3.5	5.19	16.5	8.85	2.27	1.13	0.84	0.18
1160	42	1.73	14.73	3.59	3.38	4.6	14.73	10.13	2.64	1.31	0.92	0.23
1140	42.82	1.04	15.1	3.57	3.22	4.02	13.09	11.35	2.99	1.49	1	0.31
1120	43.5	0.62	15.52	3.4	2.92	3.43	11.79	12.46	3.29	1.59	1.07	0.42
1100	44.28	0.35	16.16	3.25	2.65	2.76	10.05	13.82	3.66	1.28	1.14	0.6
1080	44.79	0.21	16.67	3.12	2.43	2.18	8.66	14.92	3.96	1.06	1.2	0.8
1060	45.94	0.13	14.6	3.59	2.53	1.51	7.44	16.99	3.76	0.89	1.29	1.35
1040	46.3	0.09	9.07	5.33	3.1	0.79	6.85	21.72	1.63	0.66	1.35	3.12
1020	46.54	0.09	7.19	5.94	3.22	0.63	6.78	22.89	1.13	0.6	1.36	3.63
1000	46.75	0.09	5.98	6.35	3.28	0.55	6.74	23.53	0.89	0.56	1.37	3.93
980	46.92	0.09	5.06	6.67	3.3	0.49	6.73	23.96	0.74	0.53	1.38	4.13
960	47.06	0.08	4.33	6.94	3.31	0.45	6.72	24.28	0.63	0.51	1.4	4.29
940	47.18	0.08	3.72	7.18	3.29	0.42	6.73	24.53	0.54	0.5	1.42	4.41
920	47.27	0.08	3.22	7.39	3.27	0.39	6.74	24.73	0.47	0.49	1.44	4.51
900	47.34	0.08	2.79	7.59	3.23	0.37	6.76	24.9	0.41	0.48	1.46	4.6
880	47.39	0.08	2.41	7.78	3.18	0.35	6.78	25.03	0.36	0.48	1.48	4.67
860	47.41	0.08	2.06	7.97	3.13	0.34	6.82	25.15	0.31	0.48	1.5	4.74
840	47.4	0.08	1.73	8.16	3.07	0.33	6.88	25.25	0.27	0.5	1.53	4.81
820	47.37	0.08	1.44	8.33	3	0.32	6.94	25.33	0.25	0.51	1.56	4.87
800	47.34	0.09	1.2	8.51	2.93	0.31	6.98	25.4	0.22	0.52	1.59	4.92

## Sheet: KandalakshaP408,18KL-05,19KL-21
Sample p408							Total 7 wt% LOI		5 wt% H2O, 2 wt% CO2			Equilibrium Crystallization			QFM+1
Index	T (C)	P (kbars)	log(10) f O2	wt% SiO2	wt% TiO2	wt% Al2O3	wt% Fe2O3	wt% FeO	wt% MgO	wt% CaO	wt% Na2O	wt% K2O	wt% P2O5	wt% H2O	wt% CO2
1	1500	15	-4.564	38.2517	1.3086	8.1537	1.6268	9.448	18.9245	12.3815	1.4093	1.4093	0.3423	4.7311	2.0132
2	1480	15	-4.711	38.2516	1.3086	8.1536	1.6297	9.4453	18.9245	12.3814	1.4093	1.4093	0.3423	4.7311	2.0132
3	1460	15	-4.861	38.2515	1.3086	8.1536	1.6334	9.442	18.9244	12.3814	1.4093	1.4093	0.3423	4.7311	2.0132
4	1440	15	-5.014	38.2513	1.3086	8.1536	1.6378	9.438	18.9243	12.3813	1.4093	1.4093	0.3422	4.7311	2.0132
5	1420	15	-5.171	38.2511	1.3086	8.1535	1.6429	9.4333	18.9242	12.3813	1.4093	1.4093	0.3422	4.7311	2.0132
6	1400	15	-5.332	38.2359	1.3152	8.1946	1.6539	9.44	18.7633	12.4422	1.4163	1.4163	0.344	4.7549	2.0234
7	1380	15	-5.497	38.1511	1.3536	8.4341	1.6889	9.4918	17.837	12.7977	1.4577	1.4577	0.354	4.8938	2.0825
8	1360	15	-5.666	38.0715	1.3918	8.672	1.7219	9.5207	16.9369	13.1503	1.4989	1.4989	0.364	5.0319	2.1412
9	1340	15	-5.839	37.9973	1.4298	8.9085	1.7528	9.5258	16.0634	13.5004	1.5397	1.5397	0.3739	5.1691	2.1996
10	1320	15	-6.016	37.9286	1.4675	9.1436	1.7813	9.5061	15.2169	13.8481	1.5804	1.5804	0.3838	5.3056	2.2577
11	1300	15	-6.198	37.8657	1.5051	9.3778	1.8071	9.4607	14.3975	14.1939	1.6208	1.6208	0.3936	5.4414	2.3155
12	1280	15	-6.385	37.8087	1.5425	9.611	1.83	9.3883	13.6057	14.5381	1.6612	1.6612	0.4034	5.5768	2.3731
13	1260	15	-6.576	37.7579	1.5799	9.8438	1.8496	9.2879	12.8416	14.881	1.7014	1.7014	0.4132	5.7118	2.4306
14	1240	15	-6.773	37.6193	1.5731	9.7667	1.892	9.3018	12.0437	14.9732	1.8203	1.8263	0.4435	6.1311	2.609
15	1220	15	-6.974	37.0104	1.4123	9.4365	1.9743	9.57	11.072	14.4647	2.1194	2.1465	0.5213	7.2061	3.0664
16	1200	15	-7.182	36.4106	1.2233	9.1699	2.0278	9.63	10.0695	14.0292	2.4374	2.4886	0.6044	8.3545	3.5551
17	1180	15	-7.395	35.815	1.0494	8.9577	2.047	9.4646	9.0846	13.6926	2.7623	2.8409	0.6899	9.5374	4.0585
18	1160	15	-7.613	35.2262	0.902	8.7936	2.0309	9.0922	8.1525	13.4593	3.0848	3.1945	0.7758	10.7245	4.5636
19	1140	15	-7.839	34.6455	0.78	8.6698	1.9818	8.5547	7.2931	13.3206	3.3977	3.5426	0.8603	11.893	5.0609
20	1120	15	-8.07	33.5585	0.6743	7.8605	2.0497	8.6149	6.754	13.5362	3.8218	3.2379	0.9751	13.1815	5.7356
21	1100	15	-8.308	31.0985	0.5012	6.3534	2.1981	8.7806	6.2791	14.5408	4.5215	2.7122	1.1488	15.1083	6.7575
22	1080	15	-8.554	19.0269	0.8616	0.0371	0.446	0.4287	0.1957	31.9687	19.2022	0.0199	0.0606	2.7244	25.0283
23	1060	15	-8.806	18.9478	0.8315	0.0287	0.3741	0.3496	0.1685	32.1879	19.192	0.0152	0.0535	2.6434	25.2077
24	1040	15	-9.067	18.8719	0.8053	0.0221	0.3135	0.2847	0.1454	32.389	19.1729	0.0116	0.0476	2.5643	25.3717
25	1020	15	-9.335	18.7997	0.782	0.017	0.2621	0.2312	0.1256	32.5746	19.1477	0.0088	0.0425	2.4863	25.5226
26	1000	15	-9.612	18.7315	0.7607	0.013	0.2183	0.187	0.1087	32.7464	19.1185	0.0066	0.0381	2.4092	25.6619
27	980	15	-9.898	18.6678	0.7411	0.0099	0.1812	0.1504	0.094	32.9059	19.0872	0.0049	0.0344	2.3324	25.7909
28	960	15	-10.193	18.6136	0.7089	0.0074	0.15	0.1206	0.0811	33.0553	19.0601	0.0036	0.0311	2.2568	25.9114
29	940	15	-10.497	18.5676	0.6705	0.0056	0.1237	0.0961	0.0699	33.1941	19.0369	0.0026	0.0282	2.1815	26.0232
30	920	15	-10.812	18.527	0.6343	0.0041	0.1013	0.076	0.0602	33.3222	19.0152	0.0019	0.0257	2.1058	26.1262
31	900	15	-11.138	18.4916	0.6001	0.0031	0.0825	0.0596	0.0518	33.4402	18.9956	0.0014	0.0236	2.0298	26.2209
32	880	15	-11.475	18.4617	0.5674	0.0022	0.0666	0.0462	0.0445	33.5487	18.9788	0.001	0.0217	1.9534	26.3079
33	860	15	-11.824	18.4371	0.536	0.0016	0.0534	0.0355	0.0381	33.6482	18.9652	0.0007	0.0201	1.8767	26.3875
Sample p408							Total 7 wt% LOI		2 wt% H2O, 5 wt% CO2			Equilibrium Crystallization			QFM+1
Index	T (C)	P (kbars)	log(10) f O2	wt% SiO2	wt% TiO2	wt% Al2O3	wt% Fe2O3	wt% FeO	wt% MgO	wt% CaO	wt% Na2O	wt% K2O	wt% P2O5	wt% H2O	wt% CO2
1	1500	15	-4.564	38.4534	1.3155	8.1966	1.6571	9.4782	19.0243	12.4468	1.4167	1.4167	0.3441	1.6925	4.5581
2	1480	15	-4.711	38.4185	1.3143	8.1892	1.6582	9.4673	19.007	12.4355	1.4154	1.4154	0.3437	1.6962	4.6392
3	1460	15	-4.861	38.3825	1.3131	8.1815	1.6598	9.4556	18.9892	12.4238	1.4141	1.4141	0.3434	1.6998	4.7231
4	1440	15	-5.014	38.3454	1.3118	8.1736	1.6622	9.4429	18.9709	12.4118	1.4127	1.4127	0.3431	1.7033	4.8096
5	1420	15	-5.171	38.2797	1.3361	8.3247	1.6884	9.4888	18.3598	12.6372	1.4388	1.4388	0.3494	1.7361	4.9221
6	1400	15	-5.332	37.1241	1.4052	8.5597	1.7656	9.7085	17.57	13.1804	1.5186	1.5207	0.3693	1.8466	5.4312
7	1380	15	-5.497	35.952	1.4912	8.8086	1.8612	9.973	16.7002	13.7974	1.6199	1.625	0.3946	1.9732	5.8035
8	1360	15	-5.666	34.5664	1.5974	9.0054	1.9761	10.2954	15.7967	14.4045	1.7498	1.7597	0.4274	2.1368	6.2846
9	1340	15	-5.839	31.3261	1.9517	7.5949	2.3636	11.4182	14.1138	15.5521	2.2083	2.2346	0.5427	2.7134	7.9806
10	1320	15	-6.016	28.0004	2.3216	6.2568	2.7877	12.4833	12.0901	16.5516	2.743	2.781	0.6754	3.3769	9.9321
11	1300	15	-6.198	26.1646	2.5242	5.7837	3.0183	12.8036	10.6238	17.2971	3.0627	3.1055	0.7542	3.771	11.0912
12	1280	15	-6.385	24.8491	2.6706	5.5447	3.1742	12.8323	9.4633	17.96	3.305	3.3508	0.8138	4.0689	11.9673
13	1260	15	-6.576	21.8804	2.9907	3.6912	3.7344	14.377	8.2179	19.8929	3.8555	2.3389	0.9475	4.1398	13.9337
14	1240	15	-6.773	20.2116	3.1934	2.8191	4.0479	14.8952	7.1806	21.2296	4.1998	1.8005	1.0315	4.2217	15.1692
15	1220	15	-6.974	19.0512	3.3326	2.2202	4.2736	15.1211	6.4498	22.2413	4.4501	1.4189	1.0924	4.2842	16.0646
16	1200	15	-7.182	18.1557	3.4389	1.7781	4.4498	15.1747	5.8799	23.0755	4.6509	1.1332	1.1411	4.3417	16.7805
17	1180	15	-7.395	17.3232	3.5827	1.2974	4.7086	15.4506	5.3109	23.8419	4.9077	0.8237	1.2033	4.1262	17.4238
18	1160	15	-7.613	16.8307	3.8393	0.7896	5.1544	16.523	4.6158	24.0522	5.3409	0.4953	0.6198	3.518	18.221
19	1140	15	-7.839	16.2575	4.0769	0.6045	5.3952	16.4006	3.8826	24.6919	5.6963	0.3826	0.4858	3.2329	18.8933
20	1120	15	-8.07	15.7993	4.2494	0.4781	5.55	16.0463	3.3992	25.2756	5.9591	0.3037	0.41	3.0832	19.4461
21	1100	15	-8.308	15.3547	4.4171	0.3852	5.6555	15.4779	2.9958	25.9099	6.2086	0.2461	0.3593	2.9831	20.0068
22	1080	15	-8.554	14.8871	4.5973	0.3145	5.7047	14.6555	2.6407	26.6531	6.4697	0.2031	0.3255	2.9169	20.6318
23	1060	15	-8.806	14.3321	4.8197	0.2601	5.6537	13.4003	2.3027	27.6478	6.7882	0.172	0.3069	2.8803	21.4362
24	1040	15	-9.067	11.3369	6.1607	0.1796	1.3155	1.6688	0.7329	36.8378	10.1377	0.1511	0.3621	2.5325	28.5842
25	1020	15	-9.335	11.1793	6.1978	0.139	1.029	1.2384	0.6127	37.3637	10.3124	0.117	0.3342	2.4532	29.0232
26	1000	15	-9.612	11.0435	6.2348	0.1088	0.8363	0.9637	0.5272	37.7458	10.4007	0.0915	0.3131	2.3916	29.343
27	980	15	-9.898	10.9152	6.2773	0.0856	0.6927	0.7674	0.461	38.0545	10.4379	0.0719	0.297	2.3391	29.6004
28	960	15	-10.193	10.789	6.3272	0.0676	0.5798	0.6189	0.4075	38.3185	10.4398	0.0566	0.285	2.2915	29.8188
29	940	15	-10.497	10.673	6.354	0.053	0.482	0.4955	0.3625	38.564	10.4298	0.0442	0.2757	2.2464	30.02
30	920	15	-10.812	10.5686	6.3538	0.0412	0.3956	0.3913	0.3242	38.7965	10.4145	0.0342	0.2687	2.2027	30.2088
31	900	15	-11.138	10.4629	6.3676	0.0319	0.3251	0.3093	0.2916	39.0058	10.3801	0.0264	0.2646	2.158	30.3766
32	880	15	-11.475	10.357	6.3942	0.0247	0.2666	0.2438	0.2635	39.1965	10.3322	0.0203	0.2631	2.111	30.5272
33	860	15	-11.824	10.2529	6.4315	0.0189	0.2178	0.1911	0.2388	39.3708	10.2757	0.0155	0.2639	2.0603	30.6628
Index	T (C)	P (kbars)	log(10) f O2	wt% SiO2	wt% TiO2	wt% Al2O3	wt% Fe2O3	wt% FeO	wt% MgO	wt% CaO	wt% Na2O	wt% K2O	wt% P2O5	wt% H2O	wt% CO2
1	1500	10	-4.874	39.1145	1.3381	8.3376	1.7463	9.5866	19.3514	12.6607	1.4411	1.4411	0.35	1.6207	3.012
2	1480	10	-5.024	39.0954	1.3375	8.3335	1.7476	9.58	19.3419	12.6546	1.4404	1.4404	0.3498	1.6242	3.0549
3	1460	10	-5.178	39.0756	1.3368	8.3293	1.7496	9.5726	19.3321	12.6482	1.4396	1.4396	0.3496	1.6278	3.0992
4	1440	10	-5.335	39.0552	1.3361	8.3249	1.7522	9.5643	19.322	12.6415	1.4389	1.4389	0.3494	1.6316	3.1449
5	1420	10	-5.496	39.0304	1.3403	8.3512	1.7605	9.5675	19.1989	12.6803	1.4434	1.4434	0.3505	1.6405	3.193
6	1400	10	-5.661	38.9808	1.3785	8.5891	1.8015	9.6446	18.3094	13.0312	1.4845	1.4845	0.3605	1.6843	3.2511
7	1380	10	-5.83	38.9339	1.416	8.8226	1.8407	9.7011	17.4503	13.3751	1.5249	1.5249	0.3703	1.7279	3.3123
8	1360	10	-6.003	38.8898	1.4528	9.052	1.8781	9.7368	16.621	13.7123	1.5645	1.5645	0.38	1.7714	3.3767
9	1340	10	-6.18	38.8484	1.489	9.2776	1.9136	9.7514	15.821	14.0432	1.6035	1.6035	0.3894	1.815	3.4444
10	1320	10	-6.361	38.8093	1.5245	9.4991	1.9469	9.7444	15.0504	14.3677	1.6418	1.6418	0.3987	1.8591	3.5163
11	1300	10	-6.548	38.7719	1.5594	9.7165	1.9779	9.7154	14.309	14.6856	1.6794	1.6794	0.4079	1.9042	3.5934
12	1280	10	-6.739	38.0704	1.6578	10.1469	2.0563	10.0264	13.4663	14.6233	1.8036	1.8105	0.4397	2.0393	3.8595
13	1260	10	-6.935	36.3603	1.8469	10.7692	2.2192	10.8921	12.3837	13.9793	2.0955	2.1247	0.516	2.3415	4.4716
14	1240	10	-7.136	34.4681	2.1671	10.0168	2.5272	12.0821	10.9265	13.3503	2.6371	2.7096	0.658	2.8544	5.6028
15	1220	10	-7.343	19.9098	3.8511	1.1339	5.835	20.7201	4.1165	19.6226	6.7729	0.6468	0.5486	2.0983	14.7446
16	1200	10	-7.555	19.4517	3.8767	0.8447	6.1192	21.0122	3.4715	20.0447	7.1002	0.4785	0.4119	1.9296	15.2592
17	1180	10	-7.773	19.0972	3.8781	0.6444	6.3483	20.7929	2.9559	20.5019	7.5138	0.3569	0.3245	1.8545	15.7317
18	1160	10	-7.997	18.8133	3.8636	0.4935	6.5757	20.3679	2.4776	20.9627	7.9909	0.2684	0.2568	1.7511	16.1786
19	1140	10	-8.228	18.529	3.8468	0.3865	6.7492	19.6785	2.1154	21.4979	8.4245	0.2063	0.2137	1.6994	16.6528
20	1120	10	-8.465	18.2228	3.837	0.3049	6.8807	18.6685	1.8046	22.1611	8.897	0.1606	0.1834	1.6683	17.2111
21	1100	10	-8.709	17.815	3.8558	0.2404	6.9202	16.9429	1.5074	23.1873	9.5382	0.1276	0.1635	1.6604	18.0413
Sample p408							Total 7 wt% LOI		6 wt% H2O, 1 wt% CO2			Equilibrium Crystallization			QFM+1
Index	T (C)	P (kbars)	log(10) f O2	wt% SiO2	wt% TiO2	wt% Al2O3	wt% Fe2O3	wt% FeO	wt% MgO	wt% CaO	wt% Na2O	wt% K2O	wt% P2O5	wt% H2O	wt% CO2
1	1500	7	-5.06	38.2533	1.3087	8.154	1.7087	9.3747	18.9253	12.382	1.4093	1.4093	0.3423	5.7304	1.002
2	1480	7	-5.213	38.2485	1.3085	8.153	1.7104	9.3718	18.923	12.3804	1.4092	1.4092	0.3422	5.7373	1.0065
3	1460	7	-5.368	38.2484	1.3085	8.153	1.7132	9.3693	18.9229	12.3804	1.4092	1.4092	0.3422	5.7373	1.0065
4	1440	7	-5.528	38.2483	1.3085	8.1529	1.7166	9.3661	18.9228	12.3804	1.4091	1.4091	0.3422	5.7372	1.0065
5	1420	7	-5.691	38.2481	1.3085	8.1529	1.7209	9.3623	18.9228	12.3803	1.4091	1.4091	0.3422	5.7372	1.0065
6	1400	7	-5.858	38.2479	1.3085	8.1529	1.7259	9.3577	18.9227	12.3803	1.4091	1.4091	0.3422	5.7372	1.0065
7	1380	7	-6.029	38.2477	1.3085	8.1528	1.7318	9.3523	18.9226	12.3802	1.4091	1.4091	0.3422	5.7372	1.0065
8	1360	7	-6.205	38.2475	1.3085	8.1527	1.7386	9.3461	18.9224	12.3801	1.4091	1.4091	0.3422	5.7371	1.0065
9	1340	7	-6.384	38.2236	1.3189	8.2176	1.7547	9.358	18.669	12.4753	1.4203	1.4203	0.3449	5.7828	1.0145
10	1320	7	-6.569	38.1375	1.3582	8.4628	1.7929	9.407	17.7259	12.8348	1.4627	1.4627	0.3552	5.9553	1.0448
11	1300	7	-6.758	38.057	1.3974	8.7071	1.829	9.431	16.8086	13.1924	1.5049	1.5049	0.3655	6.1272	1.0749
12	1280	7	-6.951	37.9821	1.4365	8.9507	1.8624	9.4287	15.9178	13.5483	1.547	1.547	0.3757	6.2986	1.105
13	1260	7	-7.15	37.9133	1.4756	9.1939	1.893	9.3987	15.0539	13.9029	1.5891	1.5891	0.3859	6.4698	1.135
14	1240	7	-7.354	37.8959	1.4993	9.4184	1.9161	9.3093	14.2162	14.2701	1.6326	1.6326	0.3965	6.647	1.1661
15	1220	7	-7.564	38.1324	1.4454	9.5379	1.9113	9.02	13.3996	14.7125	1.6847	1.6847	0.4091	6.859	1.2033
16	1200	7	-7.779	38.4005	1.3927	9.6445	1.8962	8.6736	12.6097	15.1662	1.7381	1.7381	0.4221	7.0766	1.2415
17	1180	7	-8	38.6982	1.3406	9.7426	1.8694	8.2703	11.8471	15.6306	1.7928	1.7928	0.4354	7.2995	1.2806
18	1160	7	-8.227	39.0225	1.2892	9.8347	1.8296	7.8128	11.1128	16.1045	1.8487	1.8487	0.449	7.5269	1.3205
19	1140	7	-8.461	39.2032	1.0766	9.7927	1.8443	7.6535	10.3134	16.3132	1.9623	1.9641	0.477	7.9968	1.4029
20	1120	7	-8.702	39.1645	0.6972	9.5893	1.9109	7.7569	9.4037	16.1777	2.1706	2.1778	0.5289	8.8669	1.5556
21	1100	7	-8.949	39.1424	0.4652	9.6004	1.8031	7.0407	8.3354	15.7065	2.6183	2.6423	0.6417	10.3051	1.6989
22	1080	7	-9.204	39.2152	0.302	10.0674	1.5619	5.7414	6.9835	14.6882	3.4677	3.5315	0.8576	11.8313	1.7523
23	1060	7	-9.466	38.746	0.1966	9.7771	1.5052	5.1954	5.8568	13.6086	4.9865	3.7085	1.2499	13.1568	2.0125
24	1040	7	-9.737	37.3358	0.1322	8.3209	1.6856	5.3246	4.8662	12.8725	7.5882	2.8908	1.9426	14.2879	2.7528
25	1020	7	-10.016	34.9722	0.0997	5.9485	2.2471	6.1256	3.5157	11.8304	12.1066	1.6968	1.6735	14.941	4.8429
Sample 18 KL-05							Total 7 wt% LOI		7 wt% H2O, 1 wt% CO2			Equilibrium Crystallization			QFM+1
Index	T (C)	P (kbars)	log(10) f O2	wt% SiO2	wt% TiO2	wt% Al2O3	wt% Fe2O3	wt% FeO	wt% MgO	wt% CaO	wt% Na2O	wt% K2O	wt% P2O5	wt% H2O	wt% CO2
1	1400	1	-6.253	41.5495	3.1436	8.672	2.4568	10.7425	11.512	13.0513	3.2195	2.4281	0.6287	2.561	0.035
2	1380	1	-6.429	41.5446	3.1432	8.6709	2.4637	10.7348	11.5107	13.0497	3.2191	2.4279	0.6286	2.5714	0.0355
3	1360	1	-6.609	41.5394	3.1428	8.6699	2.4717	10.726	11.5092	13.0481	3.2187	2.4276	0.6286	2.582	0.036
4	1340	1	-6.794	41.5341	3.1424	8.6687	2.4809	10.716	11.5078	13.0465	3.2183	2.4272	0.6285	2.593	0.0366
5	1320	1	-6.983	41.5285	3.142	8.6676	2.4915	10.7047	11.5062	13.0447	3.2178	2.4269	0.6284	2.6044	0.0373
6	1300	1	-7.177	41.5225	3.1415	8.6663	2.5035	10.6921	11.5045	13.0428	3.2174	2.4266	0.6283	2.6162	0.0382
7	1280	1	-7.376	41.5165	3.1411	8.6651	2.517	10.678	11.5029	13.0409	3.2169	2.4262	0.6282	2.6282	0.0389
8	1260	1	-7.581	41.5103	3.1406	8.6638	2.5321	10.6625	11.5012	13.039	3.2164	2.4259	0.6281	2.6405	0.0395
9	1240	1	-7.79	41.5039	3.1401	8.6624	2.5489	10.6454	11.4994	13.037	3.2159	2.4255	0.628	2.6532	0.0402
10	1220	1	-8.006	41.4972	3.1396	8.661	2.5675	10.6266	11.4975	13.0349	3.2154	2.4251	0.6279	2.6663	0.0409
11	1200	1	-8.227	41.5136	3.182	8.7781	2.6097	10.606	11.0185	13.2005	3.2589	2.4579	0.6364	2.6966	0.0417
12	1180	1	-8.454	41.5686	3.2318	8.9523	2.6578	10.5452	10.3284	13.4516	3.3248	2.5076	0.6493	2.74	0.0426
13	1160	1	-8.688	42.1606	2.999	9.1466	2.6239	10.0119	9.6346	13.8442	3.4256	2.5836	0.669	2.8601	0.0411
14	1140	1	-8.928	42.8244	2.7625	9.3556	2.5588	9.3489	8.9619	14.2649	3.5338	2.6652	0.6901	2.9945	0.0395
15	1120	1	-9.175	43.5514	2.5311	9.5796	2.4579	8.5628	8.3125	14.7114	3.6489	2.7521	0.7126	3.1418	0.0379
16	1100	1	-9.43	45.6754	1.4837	11.0921	2.1486	6.8632	6.1926	12.6108	5.178	3.9448	1.0214	3.7474	0.042
17	1080	1	-9.692	47.3618	0.9614	12.4388	1.7528	5.1498	4.6069	10.6282	6.5476	5.0266	1.3015	4.178	0.0467
18	1060	1	-9.962	48.5083	0.7106	13.2543	1.4651	4.0478	3.6389	9.1907	7.4753	5.7736	1.4443	4.4414	0.0499
19	1040	1	-10.239	49.6898	0.5554	13.9029	1.244	3.2889	2.9435	7.7819	8.2262	6.3902	1.2823	4.6429	0.0518
20	1020	1	-10.526	50.581	0.4494	14.3346	1.0726	2.7262	2.4491	6.7071	8.7889	6.8663	1.1674	4.8043	0.053
21	1000	1	-10.822	51.3483	0.3671	14.5608	0.9506	2.3305	2.0849	5.8415	9.3136	7.1293	1.0735	4.9461	0.0538
22	980	1	-11.127	52.8592	0.2675	13.7056	1.0851	2.5958	1.9119	4.975	10.991	5.582	0.8888	5.0818	0.0562
23	960	1	-11.442	54.0906	0.2022	13.0246	1.1684	2.7105	1.7402	4.2857	12.3668	4.3803	0.7647	5.2081	0.058
24	940	1	-11.767	55.1086	0.157	12.4844	1.1898	2.6558	1.5186	3.777	13.3632	3.6535	0.686	5.3461	0.06
25	920	1	-12.103	55.9974	0.1227	11.9831	1.1682	2.4928	1.2576	3.4165	14.0534	3.3031	0.6371	5.5054	0.0628
26	900	1	-12.451	56.8148	0.0958	11.4773	1.1385	2.3191	1.0427	3.1106	14.6886	2.9745	0.601	5.6713	0.0659
27	880	1	-12.81	57.5643	0.0746	10.9655	1.1031	2.1417	0.8662	2.8487	15.2813	2.6631	0.5757	5.8464	0.0695
28	860	1	-13.183	58.2465	0.0579	10.4471	1.0638	1.9652	0.7213	2.6238	15.8404	2.3666	0.56	6.0335	0.0737
29	840	1	-13.569	58.6011	0.0445	9.183	1.0468	1.778	0.5604	2.5587	16.7444	2.2742	0.5767	6.5194	0.1129
Sample 19KL-21							Total 7 wt% LOI		7 wt% H2O, 1 wt% CO2			Equilibrium Crystallization			QFM+1
Index	T (C)	P (kbars)	log(10) f O2	wt% SiO2	wt% TiO2	wt% Al2O3	wt% Fe2O3	wt% FeO	wt% MgO	wt% CaO	wt% Na2O	wt% K2O	wt% P2O5	wt% H2O	wt% CO2
1	1400	0.5	-6.286	40.7051	1.6812	10.3518	2.4221	8.5653	9.5804	17.8596	3.8805	2.1417	0.8751	1.9053	0.0319
2	1380	0.5	-6.462	40.7005	1.681	10.3506	2.4283	8.5584	9.5793	17.8576	3.8801	2.1415	0.875	1.9153	0.0323
3	1360	0.5	-6.642	40.6957	1.6808	10.3494	2.4357	8.5504	9.5781	17.8555	3.8796	2.1412	0.8749	1.9257	0.0328
4	1340	0.5	-6.828	40.6906	1.6806	10.3481	2.4443	8.5414	9.577	17.8533	3.8791	2.141	0.8748	1.9364	0.0334
5	1320	0.5	-7.017	40.6853	1.6804	10.3468	2.4542	8.5311	9.5757	17.8509	3.8786	2.1407	0.8747	1.9475	0.0339
6	1300	0.5	-7.212	40.6797	1.6802	10.3454	2.4653	8.5196	9.5744	17.8485	3.8781	2.1404	0.8746	1.9591	0.0346
7	1280	0.5	-7.412	40.674	1.6799	10.3439	2.4779	8.5068	9.573	17.846	3.8776	2.1401	0.8745	1.9711	0.0352
8	1260	0.5	-7.616	40.668	1.6797	10.3424	2.4919	8.4926	9.5716	17.8433	3.877	2.1398	0.8743	1.9835	0.0358
9	1240	0.5	-7.827	40.6617	1.6794	10.3408	2.5075	8.4769	9.5702	17.8406	3.8764	2.1394	0.8742	1.9964	0.0365
10	1220	0.5	-8.043	40.6551	1.6792	10.3391	2.5247	8.4597	9.5686	17.8377	3.8758	2.1391	0.8741	2.0098	0.0371
11	1200	0.5	-8.264	40.6483	1.6789	10.3374	2.5438	8.4407	9.567	17.8347	3.8751	2.1387	0.8739	2.0238	0.0378
12	1180	0.5	-8.492	40.6411	1.6786	10.3355	2.5647	8.42	9.5653	17.8315	3.8744	2.1384	0.8738	2.0383	0.0385
13	1160	0.5	-8.726	40.6335	1.6783	10.3336	2.5876	8.3974	9.5635	17.8282	3.8737	2.138	0.8736	2.0533	0.0392
14	1140	0.5	-8.967	40.6257	1.6779	10.3316	2.6126	8.3728	9.5617	17.8248	3.873	2.1375	0.8734	2.0691	0.0399
15	1120	0.5	-9.215	40.9834	1.2482	10.5072	2.6094	8.0579	9.2202	17.3726	4.3447	2.4025	0.9817	2.2251	0.0469
16	1100	0.5	-9.47	41.5284	0.6573	11.8319	2.3501	6.4337	7.5139	15.7848	6.2177	3.4554	1.4119	2.7196	0.0951
17	1080	0.5	-9.732	42.2382	0.3782	13.212	1.9829	4.8006	5.7077	13.7539	8.2785	4.6165	1.584	3.248	0.1995
18	1060	0.5	-10.003	43.0679	0.2419	14.3271	1.6928	3.7365	4.255	11.4457	10.1465	5.6735	1.3438	3.7043	0.3648
19	1040	0.5	-10.281	43.5804	0.1729	14.977	1.4854	3.0503	3.2785	9.7031	11.5156	6.4556	1.1895	4.0444	0.5472
20	1020	0.5	-10.569	43.9203	0.1324	15.3557	1.3221	2.5574	2.6142	8.4207	12.5204	7.0375	1.087	4.3129	0.7195
21	1000	0.5	-10.865	44.1585	0.1054	15.5781	1.1837	2.1732	2.1422	7.4666	13.2771	7.4841	1.0166	4.5416	0.873
22	980	0.5	-11.171	44.1582	0.0805	15.3664	1.2038	2.0853	1.6435	6.8374	14.3551	7.426	0.92	4.7831	1.1407
23	960	0.5	-11.486	43.9905	0.0606	14.7194	1.331	2.1588	1.1866	6.4584	15.6453	7.0581	0.827	5.0281	1.5362
24	940	0.1	-11.848	30.384	0.0241	0.0436	0.5017	0.241	0.0379	20.7948	31.1087	0.0141	0.0329	0.5301	16.2871
25	920	0.1	-12.186	30.2006	0.0215	0.0355	0.403	0.1879	0.0309	21.0845	30.9651	0.0123	0.0293	0.5114	16.5182
26	900	0.1	-12.535	30.0145	0.0192	0.0289	0.3236	0.1463	0.0252	21.3625	30.8098	0.0107	0.0262	0.4934	16.7396
27	880	0.1	-12.896	29.8264	0.0171	0.0236	0.2595	0.1137	0.0205	21.6316	30.6453	0.0093	0.0236	0.476	16.9534
28	860	0.1	-13.27	29.6551	0.0151	0.0191	0.2144	0.0909	0.0152	21.8677	30.4917	0.0079	0.0214	0.4607	17.1408
29	840	0.1	-13.658	29.4963	0.0132	0.0153	0.1789	0.0732	0.0106	22.082	30.3465	0.0067	0.0195	0.4468	17.3109

## Sheet: Kandaguba 19KL-39
Sample 19 KL-39							Total 7 wt% LOI		H2O 7 wt%, CO2 2 wt.%			Equilibrium Crystallization			QFM + 0
Index	T (C)	P (kbars)	log(10) f O2	wt% SiO2	wt% TiO2	wt% Al2O3	wt% Fe2O3	wt% FeO	wt% MgO	wt% CaO	wt% Na2O	wt% K2O	wt% P2O5	wt% H2O	wt% CO2
1	1300	1	-7.177	40.2149	2.0669	15.0637	2.1439	8.8772	8.672	9.3236	5.4369	4.1675	1.0559	2.8754	0.1021
2	1280	1	-7.376	40.2056	2.0664	15.0602	2.155	8.8647	8.67	9.3214	5.4356	4.1666	1.0557	2.8938	0.105
3	1260	1	-7.581	40.1959	2.0659	15.0566	2.1674	8.851	8.6679	9.3192	5.4343	4.1656	1.0554	2.9128	0.108
4	1240	1	-7.79	40.2368	2.0434	15.0543	2.1751	8.7973	8.6495	9.3286	5.4398	4.1698	1.0565	2.9383	0.1106
5	1220	1	-8.006	40.8211	1.8009	15.0593	2.1148	8.3211	8.4635	9.4641	5.5188	4.2303	1.0718	3.0261	0.108
6	1200	1	-8.227	41.4211	1.5826	15.0559	2.0458	7.8141	8.264	9.6078	5.6028	4.2947	1.0881	3.1171	0.1059
7	1180	1	-8.454	41.9881	1.4374	15.2762	1.9775	7.2562	7.5737	9.8671	5.7597	4.4149	1.1186	3.2251	0.1057
8	1160	1	-8.688	42.5779	1.306	15.4914	1.8871	6.6386	6.9279	10.1268	5.9172	4.5357	1.1492	3.3367	0.1056
9	1140	1	-8.928	43.1735	1.1893	15.6988	1.7777	5.9875	6.3292	10.382	6.0723	4.6546	1.1793	3.4501	0.1057
10	1120	1	-9.175	43.7567	1.0871	15.8938	1.6545	5.3326	5.7792	10.6272	6.2217	4.7691	1.2084	3.5635	0.1061
11	1100	1	-9.43	44.312	0.9983	16.0713	1.5237	4.7013	5.2777	10.8579	6.3626	4.8771	1.2357	3.6753	0.107
12	1080	1	-9.692	44.9886	0.7371	16.3674	1.4367	4.2418	4.5273	10.3197	6.8355	5.2449	1.3289	3.8587	0.1135
13	1060	1	-9.962	45.9096	0.5011	16.8503	1.3119	3.7091	3.7356	9.2281	7.5065	5.77	1.2894	4.0666	0.1218
14	1040	1	-10.239	46.9746	0.379	17.3236	1.1423	3.0889	3.0461	7.9026	8.2437	6.3524	1.1507	4.2656	0.1304
15	1020	1	-10.526	47.8999	0.3038	17.5177	1.0046	2.6001	2.528	6.8164	8.857	6.8413	1.0537	4.439	0.1385
16	1000	1	-10.822	48.9161	0.2385	17.3284	0.9773	2.442	2.1822	5.8762	9.7878	6.5968	0.9343	4.5736	0.1467
17	980	1	-11.127	49.9779	0.1767	16.9567	1.0477	2.5413	1.8517	5.12	11.0273	5.6824	0.7893	4.6733	0.1557
18	960	1	-11.442	50.5141	0.132	17.0837	0.9989	2.333	1.4443	4.6688	11.5792	5.5828	0.7096	4.7898	0.1639
19	940	1	-11.767	50.9657	0.099	17.1881	0.9421	2.1178	1.1255	4.2908	12.0585	5.4872	0.6493	4.9039	0.1721
20	920	1	-12.103	51.3468	0.0744	17.2693	0.8818	1.9067	0.876	3.9663	12.4841	5.3922	0.6037	5.018	0.1808
21	900	1	-12.451	51.6674	0.056	17.3271	0.8209	1.7059	0.6806	3.6827	12.8699	5.2957	0.5694	5.1342	0.1902
22	880	1	-12.81	53.0422	0.0483	16.8055	0.7639	1.5474	0.5411	3.3034	12.9636	5.1235	0.548	5.1717	0.1413
23	860	1	-13.183	54.1463	0.0407	15.5116	0.73	1.3883	0.4116	3.1096	13.3591	5.1712	0.558	5.4194	0.1542
24	840	1	-13.569	54.9951	0.0336	14.2722	0.6933	1.233	0.3122	2.9818	13.7912	5.2133	0.578	5.7156	0.1807
25	820	1	-13.969	55.0956	0.0285	13.4358	0.5856	0.969	0.2123	3.0458	13.5837	6.0922	0.6499	6.0655	0.2361
