# Supplementary material for: Data on bulk rock compositions, geochemical and textural contrasts between central and marginal parts of dykes, and MELTS modeling of lamprophyre dykes in the Kola Alkaline Carbonatite Province (N Europe)
Source: Data Brief. 2021 Aug 19;38:107307. doi: 10.1016/j.dib.2021.107307 (PMC8390559; doi:10.1016/j.dib.2021.107307)
Supplement: Supplementary file 3 [file mmc3.xlsx]

## Sheet: Turiy Mys
840	Melt, wt%	Fluid, wt%	Olivine, wt.%	Clinopyroxene, wt%	Spinel, wt.%	Analcime, wt.%	Apatite, wt.%	Phlogopite, wt.%	Feldspar, wt.%	H2O, wt% of the fluid	CO2, wt% of the fluid	Melilite, wt.%	Nepheline, wt.%
Sample 19TR-19				P=0.85 Gpa			Equilibrium crystallization						QFM + 1
1400	100
1380	100
1360	100
1340	100
1320	100
1300	100
1280	100
1260	99.39		0.61
1240	97.58		2.42
1220	93.73		4.04	2.23
1200	84.54		5.28	10.18
1180	75.21	0.06	5.48	17.85	1.4					31.29	68.71
1160	60.84			35.81	3.35
1140	64.2			32.13	3.57			0.1
1120	38.72	2.68		42.74	5.93	9.27	0.66			93.75	6.25
1100	36.49	2.64		45	5.2	8.39	1.61	0.67		93.75	6.25
1080	17.35	2.58		63	4.34	7.4	1.61	3.72		93.55	6.45
1060	19.05	2.49		58	4	4.3		8.47	3.69	92.9	7.1
1040	22.03	2.46		53.57		0.84	0.68	12.58	7.84	92.43	7.57
1020	17.71	2.44		52.38	4.19		0.68	13.88	8.72
1000	17.78	2.43		52.35	4.11		0.69	14.05	8.59
980	17.76	2.42		52.4	4.05		0.69	14.2	8.48
960	20.11			52.5	4.02		0.69	14.31	8.37
940	17.63	2.41		52.57	4		0.69	14.41	8.29
920	17.63	2.4		52.59	3.99		0.69	14.49	8.21
900	17.64	2.4		52.56	4		0.7	14.55	8.15	94.15	5.85
880	17.27	2.38		53	4	0.18	0.7	14.6	7.87
860	17	2.34		53.55	3.9	0.84	0.7	14.65	7.02
840	16.64	2.3		54.2	3.82	1.56	0.7	14.69	6.09
820	18.02	2.25		53.87	3.72	2.33		14.72	5.09
Sample 19TR-19				P=1.1 Gpa			Equilibrium crystallization						QFM + 1
1400	100
1380	100
1360	100
1340	100
1320	100
1300	100
1280	99.6		0.4
1260	97.77		2.23
1240	88.01		3.32	8.67
1220	73.06			25	1.94
1200	63.77			33.5	2.73
1180	56.89			40	3.11
1160	51.44			45.2	3.21			0.15
1140	37.58			54.8	2.28	4.06		1.28
1120	19.15	2.41		63.6	4.36	7.79	0.67	2.02		95.95	4.05
1100	20.06	2.41		62.7	3.51	6.73	0.67	3.92
Sample 19TR-19				P=1.1 Gpa			Fractional crystallization						QFM + 1
1400	100
1380	94.9	5.1
1360	100
1340	94.92	5.08
1320	100
1300	94.94	5.06
1280	100
1260	100
1240	99.63		0.37
1220	94.01		1.97	4.02
1200	82.22		2.23	13.56	1.99
1180	71.47		2.23	22.67	3.63
1160	63.96		2.23	28.78	5.03
1140	58.16		2.23	33.2	6.41
1120	52.19	0.54	2.23	36.75	8.29
1100	47.87	0.73	2.23	39.54	9.63
1080	46.98	0.88		41.66	10.48
1060	44.67	1.01		43.26	11.06
1040	42.81	1.11		44.33	11.47			0.28
1020	41.29	1.18		45.15	11.76			0.62
1000	40.1	1.25		45.79	12			0.86
980	39.14	1.3		46.33	12.19			1.04
960	38.38	1.34		46.78	12.34			1.16
940	37.74	1.38		47.17	12.47			1.24
920	37.27	1.41		47.48	12.56			1.28
Sample 19TR-19				P=0.7 Gpa			Fractional crystallization						QFM + 1
1400	100
1380	100
1360	100
1340	100
1320	100
1300	99.26	0.74
1280	99.33	0.67
1260	99.41	0.59
1240	99.46	0.54								0.26	0.74
1220	97.81	0.49	1.7
1200	96.12	0.49	3.39
1180	90.99	0.7	4.96	3.35						0.3	0.7
1160	79.7	1	6.28	12.65	0.37					0.35	0.65
1140	70.15	1.27	7.12	19.99	1.47
1120	63.25	1.64	7.79	24.98	2.34
1100	55.75	1.94	7.92	29.49	4.9
1080	49.68	2.15	7.92	32.88	7.37
1060	45.48	2.28	7.92	35.12	8.93			0.27
1040	42.42	2.37	7.92	36.55	9.87			0.87		0.38	0.62
1020	40.21	2.44	7.92	37.58	10.54			1.31
1000	38.37	2.49	7.92	38.53	11.04			1.65
980	37.29	2.52	7.92	38.95	11.41			1.91
960	36.29	2.55	7.92	39.42	11.72			2.1
940	35.47	2.57	7.92	39.83	11.97			2.24
920	34.79	2.58	7.92	40.2	12.18			2.33
900	34.24	2.6	7.92	40.55	12.32			2.37		0.36	0.64
Sample 19TR-9				P=10 MPa			Fractional crystallization						QFM + 2
1400	91.28	8.72								70.89	29.11
1380	91.29	8.71								70.9	29.1
1360	90.31	8.71			0.98					70.81	29.19
1340	90.31	8.71			0.98					70.76	29.24
1320	89.59	8.71			1.7					70.7	29.3
1300	88.84	8.7			2.46					70.64	29.36
1280	88.06	8.7			3.24					70.58	29.42
1260	87.26	8.69			4.05					70.53	29.47
1240	86.44	8.69			4.87					70.5	29.5
1220	85.62	8.72			5.66					70.53	29.47	0.79
1200	84.82	8.74			6.44					70.58	29.42	3.54
1180	83.91	8.77			7.32					70.63	29.37	6.38
1160	82.95	8.78			8.27					70.87	29.13	9.24
1140	76.22	8.78		6.73	8.27					71.12	28.88	12.18
1120	70.76	8.77		12.2	8.27					71.32	28.68	14.17
1100	67.47	8.74		15.48	8.31					71.53	28.47	15.3
1080	64.73	8.7		18.23	8.34					71.8	28.2	15.72
1060	62.09	8.66		20.91	8.34					72.11	27.89	15.72
1040	59.33	8.65		23.5	8.34		0.18			72.8	27.2	15.72	5.4
Sample 19TR-30				P=10 MPa			Fractional crystallization						QFM + 2
1300	94.76	5.24								66.24	33.76
1280	93.76	5.23			1.01					66.14	33.86
1260	92.86	5.23			1.91					66.03	33.97
1240	91.84	5.22			2.94					65.93	34.07
1220	90.8	5.21			3.99					65.82	34.18
1200	89.75	5.21			5.04					65.72	34.28
1180	88.72	5.2			6.08					65.63	34.37
1160	87.74	5.17			7.09					65.89	34.11
1140	79.6	5.12		8.19	7.09					66.41	33.59
1120	71.55	5.03		16.33	7.09					67.57	32.43
1100	62.83	4.87		25.21	7.09					69.32	30.68
1080	53.94	4.75		33.44	7.09		0.78			70.63	29.37
1060	50	3.96		37.79	7.09		1.16			85.69	14.31
1040	29.44	3.96		44.07	7.09	13.31	2.13			85.68	14.32		12.92
1020	29.43	3.96		44.08	7.09	13.31	2.13			85.66	14.34		12.94
1000	29.43	3.96		44.08	7.09	13.31	2.13						12.94
980	29.43	3.96		44.08	7.09	13.31	2.13						12.94
960	29.38	3.97	0.02	44.1	7.09	13.31	2.13			85.65	14.35		12.98
940	33.37			44.1	7.09	13.31	2.13			85.65	14.35		12.98
920	29.37	3.97	0.03	44.1	7.09	13.31	2.13			85.65	14.35		13
900	33.37			44.1	7.09	13.31	2.13			85.65	14.35		13.0067
880	33.37			44.1	7.09	13.31	2.13			85.65	14.35		13.0167
860	33.37			44.1	7.09	13.31	2.13			85.65	14.35		13.0267
840	33.37			44.1	7.09	13.31	2.13			85.65	14.35		13.0367
820	29.65	3.96	0.06	44.1	7.09	13.01	2.13			85.65	14.35		13.31

## Sheet: Kandalaksha
Temperature, deg. C	Melt, wt%	Fluid, wt%	Olivine, wt.%	Clinopyroxene, wt%	Spinel, wt.%	Phlogopite, wt.%	Apatite, wt.%
Sample P408		P=0.7 Gpa		Equilibrium Crystallization			QFM+1
1340	99.2		0.78
1320	96.36		3.64
1300	93.68		6.32
1280	91.15		8.85
1260	88.76		11.24
1240	86.41		13.49		0.1
1220	83.74		15.51		0.75
1200	81.18		17.41		1.41
1180	78.7		19.21		2.09
1160	76.33		20.9		2.77
1140	71.88		23.1	2.35	2.67
1120	64.9		25.55	7.48	2.07
1100	53.55	0.34	26.53	16.21	3.37
1080	41.81	1.31	26.57	26.73	3.58
1060	28.66	2.42	24.07	35.85	5.53	3.47
1040	19.92	3.38	21.06	42.45	5.26	7.93
Sample P408		P=1 Gpa		Equilibrium Crystallization			QFM+1
1360	99.3		0.7
1340	96.61		3.39
1320	94.08		5.92
1300	91.7		8.3
1280	89.46		10.54
1260	87.33		12.67
1240	85.02		14.59		0.39
1220	82.59		16.36		1.05
1200	80.23		18.03		1.74
1180	69.83		19.4	7.6	3.17
1160	58.84		20.4	16.07	4.69
1140	49.38	0.2	21.15	23.15	6.12
1120	39.5	0.91	21.6	30.39	7.6
1100	30.81	1.66	20.43	36.52	8.54	2.04
Sample P408		P=1.5 Gpa		Equilibrium Crystallization			QFM+1
1500	99.48	0.52
1480	99.57	0.43
1460	99.66	0.34
1440	99.75	0.25
1420	97.96	0.22	1.82
1400	92.71		1.48	5.81
1380	86.8		1.48	11.72
1360	80.2		1.51	18.29
1340	63.29			34.55	2.16
1320	50.96		0.12	45.17	3.75
1300	44.68		0.98	50.04	4.3
1280	42.39		1.76	51.21	4.64
1260	36.48			53.53	5.02	4.97
1240	33.56			54.23	5.06	7.15
1220	31.73			54.63	5.15	8.49
1200	30.41			54.91	5.27	9.41
1180	28.85	0.16		55.13	5.52	10.34
1160	26.59	0.56		55.2	5.97	11.26	0.42
1140	25.47	0.8	0.94	55.16	6.05	11.58
1120	23.87	0.93	1.48	55.18	6.18	11.78	0.58
1100	24.05	1.03	1.97	54.11	6.31	11.92	0.61
1080	23.03	1.12	2.46	54.27	6.46	12.02	0.64
1060	33.15	1.19	3.02	55.36	6.63		0.65
1040	14.31	1.89	7.15	55.97	7.77	12.23	0.68
1020	14.78	1.91	7.24	55.91	7.88	12.28
1000	13.99	1.91	7.27	55.85	7.97	12.31	0.7
980	13.95	1.89	7.27	55.79	8.06	12.33	0.71
960	13.95	1.87	7.24	55.74	8.14	12.35	0.71
940	13.97	1.84	7.08	55.75	8.28	12.36	0.72
920	13.99	1.82	6.74	55.85	8.51	12.37	0.72
900	14.03	1.78	6.37	55.97	8.75	12.38	0.72
880	14.08	1.75	5.96	56.1	9	12.39	0.72
860	13.97	1.71	5.52	56.24	9.45	12.39	0.72
840	25.66		3.36	58.58		12.4

## Sheet: Kandaguba
Temperature, deg. C	Melt, wt%	Fluid, wt%	Olivine, wt.%	Clinopyroxene, wt%	Spinel, wt.%	Analcime, wt.%	Apatite, wt.%	Phlogopite, wt.%	Feldspar, wt.%	Nepheline, wt.%
Sample 19KL-39				P=100 Mpa			Equilibrium crystallization			QFM + 0
1300	93.65	6.35
1280	93.67	6.33
1260	93.69	6.31
1240	93.59	6.29			0.12
1220	92.29	6.25			1.46
1200	90.94	6.22	0.04		2.8
1180	88.56	6.2	1.28		3.96
1160	86.3	6.18	2.41		5.11
1140	84.17	6.17	3.45		6.21
1120	82.23	6.15	4.38		7.24
1100	80.49	6.12	5.21	0	8.18
1080	75.12	6.19	6.62	4	8.07		0
1060	68.66	6.3	7.58	9.11	8.09		0.26
1040	62.73	6.42	7.56	13.79	8.87		0.63
1020	58.55	6.5	7.35	17.12	9.61		0.87	0
1000	53.2	6.49	4.25	20.07	10.57		1.14	4.28
980	50.48	6.41		19.41	11.19		1.41	11.1
960	45.32	6.4		23.43	10.77		1.53	12.55
940	43.59	6.38		24.26	10.41		1.61	13.75
920	42.12	6.36		24.97	10.09		1.68	14.78
900	40.86	6.34		25.61	9.76		1.73	15.7		0
880	37.48	6.71		26.44	10.4		1.85	17.12	0	6.48
860	37.53	6.85		26.39	8.28		1.9	17.82	1.23	9.18
840	35.92	6.96		26.44	8.04	0	1.94	18.39	2.31	11.02
820	31.45	6.89		28.13	7.56	5.4	1.98	18.59		11.86
800	28.78	6.81		28.53	7.18	7.56	2	19.14		11.99
